# Supplementary material for: Determining the N-Glycan and Collagen/Extracellular Matrix Protein Compositions in a Novel Outcome Cohort of Prostate Cancer Tissue Microarrays Using MALDI-MSI
Source: Cancer Res Commun. 2024 Nov 27;4(11):3036–48. doi: 10.1158/2767-9764.CRC-24-0152 (PMC11600299; doi:10.1158/2767-9764.CRC-24-0152)
Supplement: Figure S18 — Table of biomarker candidates [file crc-24-0152_figure_s18_suppsf18.xlsx]

## Sheet: Sheet1
Supplemental Table 17: Glycan and Collagen/ECM Biomarker candidates to distinguish NED from MET PCa.
AUC values	Biomarker type (to identify MET)
0.71	Gleason grade/stage NED v MET TMA
0.75	Decipher (from literature-Ref9)
0.87	Hex3dHex1HexNAc2 - core/F3
0.98	Hex4dHex1HexNAc2 - core/F3
0.99	Hex5dHex1HexNAc3 - core/F3
0.99	Hex5dHex1HexNAc5NeuAc1 - core/F3
0.99	Hex5dHex1HexNAc4NeuAc2 - core/F3
0.99	Hex5dHex1HexNAc5NeuAc1 - core/F3
0.93	Hex5dHex1HexNAc4NeuAc1 - Outer Arm
0.94	Hex5dHex1HexNAc4 - Outer Arm
0.9	Hex3dHex1HexNAc4 - Outer Arm
0.89	Hex5dHex3HexNAc4 - Outer Arm
0.89	Hex7dHex2HexNAc6+1Sulf - Outer Arm
0.99	COL1A1 GKP(ox)GEQ(de)GVP(ox)GDLGAP(ox)
0.97	COL2A1
	GARGFP(ox)GTP(hyp)
0.83	COL1A1
	GPQ(de)GVRGEP (ox) GPP(ox)
