# Supplementary material for: Determining the N-Glycan and Collagen/Extracellular Matrix Protein Compositions in a Novel Outcome Cohort of Prostate Cancer Tissue Microarrays Using MALDI-MSI
Source: Cancer Res Commun. 2024 Nov 27;4(11):3036–48. doi: 10.1158/2767-9764.CRC-24-0152 (PMC11600299; doi:10.1158/2767-9764.CRC-24-0152)
Supplement: Table S1 — Glycan Peak List [file crc-24-0152_table_s1_suppst1.xlsx]

## Sheet: Glycan
Supplementary Table 1: N-Glycan List of MALDI-MSI Peaks
Name	m/z	Structure	Class	EndoF3 m/z
Hex3dHex1HexNAc2	1079.3654 m/z ± 59.9 ppm		PAUCI
Hex4HexNAc2	1095.3651 m/z ± 63.4 ppm		PAUCI
Hex2dHex1HexNAc3	1120.3863 m/z ± 19.4 ppm		PAUCI
Hex3HexNAc3	1136.3844 m/z ± 54.8 ppm		BIANNTENNARY
Hex4dHex1HexNAc2	1241.4038 m/z ± 48.3 ppm		PAUCI	892.312
Hex5HexNAc2	1257.4226 m/z ± 19.8 ppm		HIGH MANNOSE
Hex3dHex1HexNAc3	1282.4543 m/z ± 19.8 ppm		BIANNTENNARY	933.335
Hex4HexNAc3	1298.4492 m/z ± 19.8 ppm		BIANNTENNARY
Hex3HexNAc4	1339.4758 m/z ± 19.8 ppm		BIANNTENNARY
Hex5dHex1HexNAc2	1403.4805 m/z ± 19.8 ppm		HIGH MANNOSE	1054.37
Hex6HexNAc2	1419.4849 m/z ± 45.6 ppm		HIGH MANNOSE
Hex3dHex1HexNAc3 + 2SO4	1442.4928 m/z ± 19.4 ppm		BIANNTENNARY	1093.38
Hex4dHex1HexNAc3	1444.5071 m/z ± 19.8 ppm		BIANNTENNARY	1095.39
Hex5HexNAc3	1460.502 m/z ± 19.8 ppm		HYBRID
Hex3dHex1HexNAc4	1485.5337 m/z ± 19.8 ppm		BIANNTENNARY	1136.41
Hex4HexNAc4	1501.5262 m/z ± 47.9 ppm		BIANNTENNARY
Hex3HexNAc5	1542.5049 m/z ± 65.2 ppm		BIANNTENNARY BISECT
Hex5HexNAc3 + 2Na + SO4	1562.5056 m/z ± 64 ppm		HYBRID
Hex7HexNAc2	1581.5282 m/z ± 19.8 ppm		HIGH MANNOSE
Hex4HexNAc3NeuAc1	1589.5538 m/z ± 31.7 ppm		BIANNTENNARY
Hex4dHex2HexNAc3	1590.565 m/z ± 19.8 ppm		BIANNTENNARY	1241.43
Hex5dHex1HexNAc3	1606.5599 m/z ± 19.8 ppm		HYBRID	1257.45
Hex4HexNAc3NeuAc1+ 2Na	1611.5165 m/z ± 36.9 ppm		BIANNTENNARY
Hex6HexNAc3	1622.5548 m/z ± 19.8 ppm		HYBRID
Hex3HexNAc4NeuAc1	1630.5514 m/z ± 67.2 ppm		BIANNTENNARY
Hex4dHex1HexNAc4	1647.5888 m/z ± 45.4 ppm		BIANNTENNARY	1298.47
Hex5HexNAc4	1663.5814 m/z ± 19.8 ppm		BIANNTENNARY
Hex3dHex1HexNAc5	1688.5771 m/z ± 73.8 ppm		BIANNTENNARY BISECT	1339.49
Hex4HexNAc5	1704.5672 m/z ± 70.3 ppm		BIANNTENNARY BISECT
Hex8HexNAc2	1743.6049 m/z ± 28.9 ppm		HIGH MANNOSE
Hex5dHex2HexNAc3	1752.5434 m/z ± 82 ppm		HYBRID	1403.49
Hex4dHex2HexNAc4	1793.6444 m/z ± 19.8 ppm		BIANNTENNARY	1444.5
Hex5dHex1HexNAc4	1809.6393 m/z ± 19.8 ppm		BIANNTENNARY	1460.53
Hex6HexNAc4	1825.6342 m/z ± 19.8 ppm		HYBRID
Hex3dHex2HexNAc5	1834.6091 m/z ± 67.5 ppm		BIANNTENNARY
Hex4dHex1HexNAc5	1850.6277 m/z ± 58.3 ppm		BIANNTENNARY BISECT
Hex5HexNAc5	1866.6608 m/z ± 19.8 ppm		BIANNTENNARY BISECT
Hex3dHex1HexNAc6	1891.6924 m/z ± 19.8 ppm		BRANCHED
Hex9HexNAc2	1905.6338 m/z ± 19.8 ppm		HIGH MANNOSE
Hex5dHex1HexNAc4 + 2Na + SO4	1911.6458 m/z ± 75.2 ppm		BIANNTENNARY	1562.57
Hex4dHex1HexNAc4NeuAc1	1938.6938 m/z ± 40.5 ppm		BIANNTENNARY	1589.55
Hex5HexNAc4NeuAc1	1954.6768 m/z ± 19.8 ppm		BIANNTENNARY
Hex5dHex2HexNAc4	1955.6972 m/z ± 19.8 ppm		BIANNTENNARY	1606.56
Hex6dHex1HexNAc4	1971.6802 m/z ± 51 ppm		BIANNTENNARY	1622.57
Hex5HexNAc4NeuAc1 + 2Na	1976.6618 m/z ± 47.3 ppm		BIANNTENNARY
Hex4HexNAc5NeuAc1	1995.6617 m/z ± 50.1 ppm		BIANNTENNARY BISECT
Hex4dHex2HexNAc5	1996.6666 m/z ± 66.8 ppm		BIANNTENNARY	1647.6
Hex5dHex1HexNAc5	2012.7211 m/z ± 42.9 ppm		BIANNTENNARY BISECT	1663.6
Hex4HexNAc5NeuAc1 + 2Na	2017.6428 m/z ± 64.1 ppm		BIANNTENNARY BISECT
Hex6HexNAc5	2028.704 m/z ± 31.9 ppm		BRANCHED
Hex4dHex1HexNAc6	2053.6997 m/z ± 49.9 ppm		BRANCED BISECT
Hex5dHex2HexNAc4 + 2Na + SO4	2057.7662 m/z ± 30.3 ppm		BIANNTENNARY	1708.51
Hex10HexNAc2	2067.6837 m/z ± 19.8 ppm		HIGH MANNOSE
Hex5HexNAc6	2069.695 m/z ± 51.8 ppm		BRANCED BISECT
Hex5dHex1HexNAc4NeuAc1	2100.7344 m/z ± 44.5 ppm		BIANNTENNARY	1751.63
Hex5dHex3HexNAc4	2101.7551 m/z ± 19.8 ppm		BIANNTENNARY	1752.62
Hex5HexNAc4NeuAc1	2116.7296 m/z ± 19.8 ppm		BIANNTENNARY
Hex5dHex1HexNAc4NeuAc1 + 2Na	2122.7245 m/z ± 19.8 ppm		BIANNTENNARY	1773.6
Hex4dHex1HexNAc5NeuAc1	2141.7316 m/z ± 47.8 ppm		BIANNTENNARY BISECT	1792.62
Hex4dHex3HexNAc5	2142.7174 m/z ± 54.5 ppm		BIANNTENNARY BISECT	1793.64
Hex5HexNAc5NeuAc1	2157.7562 m/z ± 19.8 ppm		BIANNTENNARY BISECT
Hex5dHex2HexNAc5	2158.7766 m/z ± 19.8 ppm		BIANNTENNARY BISECT	1809.66
Hex4dHex1HexNAc5NeuAc1 + 2Na	2163.7032 m/z ± 51.7 ppm		BIANNTENNARY BISECT	1814.6
Hex6dHex1HexNAc5	2174.7715 m/z ± 19.8 ppm		BRANCHED	1825.66
Hex5HexNAc5NeuAc1 + 2Na	2179.7743 m/z ± 19.4 ppm		BIANNTENNARY BISECT
Hex5dHex1HexNAc6	2215.7592 m/z ± 54.2 ppm		BRANCHED BISECT	1866.68
Hex6HexNAc6	2231.7737 m/z ± 33.6 ppm		BRANCHED BISECT
Hex5HexNAc4NeuAc2	2245.7722 m/z ± 19.8 ppm		BIANNTENNARY
Hex5dHex2HexNAc4NeuAc1	2246.7759 m/z ± 19.4 ppm		BIANNTENNARY	1897.67
Hex5HexNAc4NeuAc2 + 2Na	2267.762 m/z ± 19.8 ppm		BIANNTENNARY
Hex5dHex2HexNAc4NeuAc1 + 2Na	2268.7586 m/z ± 36.9 ppm		BIANNTENNARY	1919.63
Hex6dHex1HexNAc5 + 1SO4 + 2Na	2276.7566 m/z ± 53.1 ppm		BRANCHED	1927.59
Hex4HexNAc6NeuAc1 + 1SO4	2278.7764 m/z ± 58.7 ppm		BRANCHED BISECT
Hex4dHex2HexNAc5NeuAc1	2287.8192 m/z ± 19.8 ppm		BIANNTENNARY BISECT	1938.68
Hex5HexNAc4NeuAc2 + 3Na	2289.7326 m/z ± 19.8 ppm		BIANNTENNARY
Hex5dHex1HexNAc5NeuAc1	2303.8141 m/z ± 19.8 ppm		BIANNTENNARY BISECT	1954.7
Hex5dHex3HexNAc5	2304.8345 m/z ± 54 ppm		BIANTENNARY BISECT	1955.7
Hex6HexNAc5NeuAc1	2319.8043 m/z ± 39.1 ppm		BRANCHED
Hex6dHex2HexNAc5	2320.8294 m/z ± 19.8 ppm		BRANCHED	1971.71
Hex5dHex1HexNAc5NeuAc1 + 2Na	2325.8039 m/z ± 19.8 ppm		BIANNTENNARY BISECT	1976.68
Hex6HexNAc5NeuAc1 + 2Na	2341.7988 m/z ± 19.8 ppm		BRANCHED
Hex5HexNAc6NeuAc1	2360.8356 m/z ± 19.8 ppm		BRANCHED BISECT
Hex5dHex2HexNAc6	2361.856 m/z ± 19.8 ppm		BRANCHED BISECT	2012.73
Hex6dHex1HexNAc6	2377.8509 m/z ± 19.8 ppm		BRANCHED BISECT	2028.74
Hex5dHex1HexNAc4NeuAc2	2391.8301 m/z ± 19.8 ppm		BIANNTENNARY	2042.72
Hex7HexNAc6	2393.8458 m/z ± 19.8 ppm		BRANCHED
Hex5dHex1HexNAc4NeuAc2 + 2Na	2413.807 m/z ± 39.1 ppm		BIANNTENNARY	2064.69
Hex5dHex3HexNAc4NeuAc1 + 2Na	2414.807 m/z ± 19.8 ppm		BIANNTENNARY	2065.66
Hex9HexNAc3NeuAc1 + 2Na	2421.8846 m/z ± 19.4 ppm		HYBRID
Hex5dHex1HexNAc4NeuAc2 + 3Na	2435.7896 m/z ± 19.4 ppm		BIANNTENNARY	2086.67
Hex5HexNAc5NeuAc2	2448.8516 m/z ± 19.8 ppm		BIANNTENNARY BISECT
Hex5dHex2HexNAc5NeuAc1	2449.8632 m/z ± 43.8 ppm		BIANNTENNARY BISECT	2100.74
Hex6dHex1HexNAc5NeuAc1	2465.8669 m/z ± 19.8 ppm		BRANCHED	2116.74
Hex6dHex3HexNAc5	2466.8592 m/z ± 36.7 ppm		BRANCHED	2117.76
Hex5HexNAc5NeuAc2 + 2Na	2470.8688 m/z ± 23.4 ppm		BIANNTENNARY BISECT
Hex5dHex2HexNAc5NeuAc1 + 2Na	2471.8618 m/z ± 19.8 ppm		BIANNTENNARY BISECT
Hex9HexNAc3NeuAc1 + 1SO4	2479.9067 m/z ± 19.4 ppm		HYBRID
Hex6dHex1HexNAc5NeuAc1 + 2Na	2487.8567 m/z ± 19.8 ppm		BRANCHED	2138.74
Hex5dHex1HexNAc6NeuAc1	2506.8587 m/z ± 39.4 ppm		BRANCHED BISECT	2157.75
Hex5dHex3HexNAc6	2507.8709 m/z ± 44.5 ppm		BRANCHED BISECT	2158.75
Hex6HexNAc6NeuAc1	2522.8878 m/z ± 45.9 ppm		BRANCHED BISECT
Hex6dHex2HexNAc6	2523.9023 m/z ± 55.2 ppm		BRANCHED BISECT	2174.79
Hex5dHex1HexNAc6NeuAc1 + 2Na	2528.8025 m/z ± 19.4 ppm		BRANCHED BISECT	2179.75
Hex7dHex1HexNAc6	2539.8908 m/z ± 23.9 ppm		BRANCHED	2190.78
Hex6HexNAc6NeuAc1 + 2Na	2544.9213 m/z ± 24.6 ppm		BRANCED BISECT
Hex6dHex1HexNAc7	2580.8825 m/z ± 41.1 ppm		BRANCHED	2231.8
Hex7HexNAc7	2596.9061 m/z ± 19.4 ppm		BRANCHED BISECT
Hex6HexNAc5NeuAc2	2610.9044 m/z ± 19.8 ppm		BRANCHED
Hex6dHex2HexNAc5NeuAc1	2611.9309 m/z ± 40.2 ppm		BRANCHED
Hex6dHex4HexNAc5	2612.9282 m/z ± 37.8 ppm		BRANCHED	2263.8
Hex6HexNAc5NeuAc2 + 2Na	2632.862 m/z ± 33.7 ppm		BRANCHED
Hex6dHex2HexNAc5NeuAc1 + 2Na	2633.9146 m/z ± 19.8 ppm		BRANCHED	2284.76
Hex5dHex4HexNAc6	2653.9718 m/z ± 19.8 ppm		BRANCHED BISECT	2304.81
Hex6dHex1HexNAc6NeuAc1	2668.9695 m/z ± 39.4 ppm		BRANCHED BISECT	2319.82
Hex6dHex3HexNAc6	2669.9667 m/z ± 19.8 ppm		BRANCHED BISECT	2320.82
Hex7HexNAc6NeuAc1	2684.9436 m/z ± 45 ppm		BRANCHED
Hex7dHex2HexNAc6	2685.9616 m/z ± 19.8 ppm		BRANCHED	2336.83
Hex6dHex1HexNAc6NeuAc1 + 2Na	2690.9403 m/z ± 27.1 ppm		BRANCHED BISECT	2341.82
Hex7HexNAc6NeuAc1 + 2Na	2706.931 m/z ± 19.8 ppm		BRANCHED
Hex6dHex2HexNAc7	2726.9668 m/z ± 36.2 ppm		BRANCHED
Hex5dHex2HexNAc5NeuAc2	2740.9565 m/z ± 33.6 ppm		BIANNTENNARY BISECT
Hex7dHex1HexNAc7	2742.9831 m/z ± 19.8 ppm		BRANCHED BISECT	2393.86
Hex6dHex3HexNAc5NeuAc1	2757.9827 m/z ± 19.8 ppm		BRANCHED	2408.84
Hex8HexNAc7	2758.993 m/z ± 41.2 ppm		BRANCHED
Hex5dHex2HexNAc5NeuAc2 + 2Na	2762.9442 m/z ± 48.1 ppm		BIANNTENNARY BISECT
Hex6dHex3HexNAc5NeuAc1 + 2Na	2779.9508 m/z ± 38.2 ppm		BRANCHED	2430.84
Hex7dHex2HexNAc6 +2Na + 1SO4	2787.9837 m/z ± 31 ppm		BRANCHED
Hex6HexNAc6NeuAc2	2813.9838 m/z ± 19.8 ppm		BRANCHED BISECT
Hex6dHex2HexNAc6NeuAc1	2815.0042 m/z ± 19.8 ppm		BRANCHED BISECT
Hex6dHex2HexNAc6NeuAc1	2816.0246 m/z ± 19.8 ppm		BRANCHED BISECT	2466.89
Hex7dHex1HexNAc6NeuAc1	2831.0096 m/z ± 41.9 ppm		BRANCHED	2482.88
Hex7dHex3HexNAc6	2832.0195 m/z ± 19.8 ppm		BRANCHED
Hex6HexNAc6NeuAc2 + 2Na	2835.9926 m/z ± 29.5 ppm		BRANCHED BISECT
Hex6dHex2HexNAc6NeuAc1 + 2Na	2836.994 m/z ± 19.8 ppm		BRANCHED BISECT	2487.9
Hex7dHex1HexNAc6NeuAc1 + 2Na	2852.9889 m/z ± 19.8 ppm		BRANCHED	2503.86
Hex5dHex2HexNAc7NeuAc1	2855.9962 m/z ± 28 ppm		BRANCHED BISECT	2506.88
Hex6dHex3HexNAc7	2873.0052 m/z ± 35.1 ppm		BRANCHED
Hex7dHex2HexNAc7	2889.041 m/z ± 19.8 ppm		BRANCHED BISECT	2539.93
Hex8dHex1HexNAc7	2905.0359 m/z ± 19.8 ppm		BRANCHED	2555.92
Hex6HexNAc5NeuAc3 + 2Na	2924.0176 m/z ± 34.5 ppm		BRANCHED
Hex7dHex2HexNAc6NeuAc1	2977.057 m/z ± 19.8 ppm		BRANCHED	2627.94
Hex7dHex4HexNAc6	2978.0774 m/z ± 19.8 ppm		BRANCHED	2628.94
Hex7dHex2HexNAc6NeuAc1 + 2Na	2999.0468 m/z ± 19.8 ppm		BRANCHED	2649.91
Hex7dHex1HexNAc7NeuAc1	3034.1057 m/z ± 30.4 ppm		BRANCHED BISECT
Hex7dHex3HexNAc7	3035.0989 m/z ± 19.8 ppm		BRANCHED BISECT
Hex8HexNAc7NeuAc1	3050.0734 m/z ± 19.8 ppm		BRANCHED
Hex8dHex2HexNAc7	3051.0938 m/z ± 19.8 ppm		BRANCHED
Hex8dHex1HexNac8	3108.1153 m/z ± 19.8 ppm		BRANCHED BISECT
Hex7dHex3HexNAc6NeuAc1	3123.0959 m/z ± 29.5 ppm		BRANCHED
Hex9HexNAc8	3124.1102 m/z ± 19.8 ppm		BRANCHED
Hex7dHex3HexNAc6NeuAc1 + 2Na	3145.1047 m/z ± 19.8 ppm		BRANCHED	2795.97
Hex8dHex1HexNAc7NeuAc1	3196.1313 m/z ± 19.8 ppm		BRANCHED	2847.06
Hex8dHex3HexNAc7	3197.1476 m/z ± 38.9 ppm		BRANCHED	2848.05
Hex8dHex1HexNAc7NeuAc1 + 2Na	3218.1211 m/z ± 19.8 ppm		BRANCHED
Hex9dHex1HexNAc8	3270.1681 m/z ± 19.8 ppm		BRANCHED
Hex9dHex2HexNAc8	3416.226 m/z ± 19.8 ppm		BRANCHED
Hex9dHex3HexNAc8	3562.2839 m/z ± 19.8 ppm		BRANCHED
Hex10dHex1HexNAc9	3635.3003 m/z ± 19.8 ppm		BRANCHED
