# Supplementary material for: Determining the N-Glycan and Collagen/Extracellular Matrix Protein Compositions in a Novel Outcome Cohort of Prostate Cancer Tissue Microarrays Using MALDI-MSI
Source: Cancer Res Commun. 2024 Nov 27;4(11):3036–48. doi: 10.1158/2767-9764.CRC-24-0152 (PMC11600299; doi:10.1158/2767-9764.CRC-24-0152)
Supplement: Table S2 — Peptide MALDI Peak List [file crc-24-0152_table_s2_suppst2.xlsx]

## Sheet: Sheet1
Supplementary Table 2: List of Peptide MALDI-MSI Peaks
m/z	Identity Confirmed?	Sequence	Gene Names	Protein Names
657.336	N
695.345	N
700.368	N
716.369	N
722.347	N
730.409	N
737.381	N
738.322	N
774.402	N
781.42	N
786.378	N
797.415	N
798.399	N
799.394	N
809.438	N
812.379	N
813.421	N
814.406	N
815.416	N
823.431	N
824.415	N
827.434	N
829.416	N
841.41	N
842.42	N
843.395	N
844.402	N
845.411	N
846.41	N
853.478	N
854.447	N
855.451	N
856.416	N
857.464	N
858.432	N
863.401	N
869.444	N
870.448	N
871.442	N
872.495	N
873.468	N
875.426	N
882.452	N
884.417	N
885.442	N
887.474	N
891.432	Y	GARGFP(hyp)GTP(hyp)	COL1A2;COL2A1	Collagen alpha-2(I) chain; Collagen alpha-1(II) chain; Collagen alpha-1(II) chain; Chondrocalcin
897.442	N
898.474	N
900.413	N
900.481	N
902.462	N
905.402	N
908.382	N
912.463	N
913.416	N
919.43	N
924.524	N
925.521	N
927.501	N
928.46	N
929.469	N
931.521	N
932.468	N
938.472	N
940.473	N
941.443	N
942.468	N
944.491	N
945.501	N
946.507	N
947.458	N
954.515	N
955.518	N
957.536	N
958.508	N
959.491	N
960.499	N
962.469	N
963.481	N
969.504	N
970.543	N
971.516	N
973.529	N
975.489	N
982.52	N
988.546	N
989.528	N
990.537	N
997.506	N
998.549	N
1010.49	N
1015.51	N
1017.47	N
1019.5	N
1020.5	N
1020.58	N
1021.53	N
1028.55	N
1029.53	N
1034.56	N
1041.54	N
1042.55	N
1044.52	N
1045.53	N
1046.55	N
1047.54	N
1048.56	N
1055.54	N
1056.55	N
1057.52	N
1058.52	N
1059.53	N
1060.54	N
1067.53	N
1068.52	N
1082.63	N
1084.5	N
1084.64	N
1085.56	N
1086.57	N
1090.49	N
1098.47	N
1102.56	N
1106.49	N
1115.54	N
1118.47	N
1122.52	N
1125.48	N
1126.54	N
1128.52	N
1129.52	N
1138.59	N
1139.59	N
1140.57	N
1141.61	N
1142.54	N
1143.54	N
1152.55	N
1153.58	N
1155.53	N
1157.51	N
1158.5	N
1159.57	N
1166.62	N
1170.58	N
1171.52	N
1172.52	N
1173.51	N
1176.48	N
1177.52	N
1179.54	N
1180.56	Y	GPQGVRGEP(hyp)GPP(ox)	COL1A1	Collagen alpha-1(I) chain
1185.55	N
1186.61	N
1189.59	N
1196.58	N
1197.61	N
1200.52	N
1203.58	N
1221.62	N
1227.63	N
1228.58	N
1229.59	N
1230.62	N
1231.64	N
1232.59	N
1238.61	N
1245.63	N
1246.64	N
1248.6	N
1257.59	N
1258.59	N
1264.55	N
1270.64	N
1272.64	N
1273.66	N
1280.54	N
1283.59	N
1284.62	N
1286.65	N
1302.66	Y	GQRGERGFP(hyp)GLP(hyp)	COL1A1;COL2A1	Collagen alpha-1(I) chain; Collagen alpha-1(II) chain; Collagen alpha-1(II) chain; Chondrocalcin
1310.63	N
1311.7	N
1312.68	N
1313.67	N
1329.69	N
1330.72	N
1343.62	N
1350.62	N
1351.66	N
1359.61	N
1359.67	N
1359.73	N
1360.65	N
1372.61	N
1373.65	N
1374.64	N
1379.72	N
1382.65	N
1386.62	N
1395.71	N
1396.67	N
1399.6	N
1407.72	N
1410.69	N
1426.68	N
1427.67	Y	GKP(ox)GEQ(de)GVP(ox)GDLGAP(ox)	COL1A1	Collagen alpha-1(I) chain
1428.68	N
1438.7	N
1446.65	N
1453.7	N
1465.69	N
1466.7	N
1483.71	N
1495.82	N
1609.79	N
1615.78	N
1617.82	N
1623.8	N
1629.73	N
1630.72	N
1665.78	N
1682.84	N
1683.78	N
1692.82	N
1693.79	N
1697.81	N
1702.83	N
1704.84	N
1705.82	N
1763.81	N
1767.9	N
1768.92	N
1781.9	N
1782.88	N
1827.86	N
1830.92	N
1854.9	N
1855.93	N
1883.9	N
1923.89	N
1924.91	N
1937.9	N
1938.91	N
1942.89	N
1943.89	N
1975.99	N
2064.92	N
2066.99	N
2079.03	N
2081.98	N
2084.01	N
2095.03	N
2097.02	N
2099.01	N
2108.95	N
2110.01	N
2113.02	N
2132.97	N
2133.99	N
2135	N
2135.96	N
2136.98	N
2169.91	N
2170.92	N
2202.12	N
2203.04	N
2212.04	N
2213.02	N
2215	N
2216.05	N
2226.08	N
2240.09	N
2242.04	N
2242.98	N
2243.13	N
2243.96	N
2247.14	N
2248.1	N
2250.96	N
2262.1	N
2266.96	N
2271.02	N
2285.15	N
2286.98	N
2296.01	N
2307.03	N
2347.1	N
2348.09	N
2364.06	N
2380.03	N
2381.11	N
2461.06	N
