# Supplementary material for: Determining the N-Glycan and Collagen/Extracellular Matrix Protein Compositions in a Novel Outcome Cohort of Prostate Cancer Tissue Microarrays Using MALDI-MSI
Source: Cancer Res Commun. 2024 Nov 27;4(11):3036–48. doi: 10.1158/2767-9764.CRC-24-0152 (PMC11600299; doi:10.1158/2767-9764.CRC-24-0152)
Supplement: Table S3 — Collagenase-digested peptide LCMS list [file crc-24-0152_table_s3_suppst3.xlsx]

## Sheet: Sheet1
Supplementary Table 3: List of Collagenase-Digested Peptides Detected by LC-MS/MS
Gene names	Protein names	Modifications	Modified sequence	m/z	Experiment	Charge	Mass error [ppm]	Score	Delta score	Leading razor protein	Number of scans	MS/MS count	MS/MS scan number	Intensity
COL1A2	Collagen alpha-2(I) chain	Unmodified	GAVGTAGPS	716.357	TMA_NED	1	-1.555	119.07	56.358	P08123	23	1	32205	14162000
COL1A2	Collagen alpha-2(I) chain	Unmodified	GAVGTAGPS	716.357	TMA_MET	1	-0.16973	NaN	NaN	P08123	18	0	NaN	20482000
COL1A1	Collagen alpha-1(I) chain	Unmodified	GPPSAGFD	747.331	TMA_MET	1	-0.98014	111.28	54.692	P02452	72	4	28177	116910000
COL1A1	Collagen alpha-1(I) chain	Unmodified	GPPSAGFD	747.331	TMA_NED	1	-1.8937	111.28	59.717	P02452	53	4	27485	38489000
COL1A1	Collagen alpha-1(I) chain	Unmodified	PVGPVGAR	376.724	TMA_MET	2	NaN	67.741	7.7398	P02452	NaN	1	12885	NaN
COL1A2	Collagen alpha-2(I) chain	Hydroxyproline	LVGEP(ox)GPA	755.393	TMA_NED	1	-0.8953	138.38	68.951	P08123	37	1	20036	285270000
COL1A2	Collagen alpha-2(I) chain	Hydroxyproline	LVGEP(ox)GPA	755.393	TMA_NED	1	-3.1824	111.69	39.738	P08123	9	1	20202	67096000
COL1A2	Collagen alpha-2(I) chain	Hydroxyproline	LVGEP(ox)GPA	755.393	TMA_MET	1	-1.5233	NaN	NaN	P08123	52	0	NaN	534310000
COL1A2	Collagen alpha-2(I) chain	Unmodified	GNIGPVGAA	755.405	TMA_NED	1	-2.452	120.9	75.016	P08123	70	1	29402	839610000
COL1A2	Collagen alpha-2(I) chain	Unmodified	GNIGPVGAA	755.405	TMA_MET	1	-4.53	NaN	NaN	P08123	97	0	NaN	1184200000
COL3A1	Collagen alpha-1(III) chain	Oxidation (MP)	P(ox (MP))GERGGLG	379.693	TMA_MET	2	0.17651	104.8	44	P02461	104	3	19270	36966000
COL3A1	Collagen alpha-1(III) chain	Oxidation (MP)	P(ox (MP))GERGGLG	379.693	TMA_NED	2	-0.40559	104.8	42.082	P02461	91	2	18889	23519000
COL1A1;COL2A1	Collagen alpha-1(I) chain;Collagen alpha-1(II) chain;Collagen alpha-1(II) chain;Chondrocalcin	Oxidation (MP)	LTGPIGPP(ox (MP))	767.43	TMA_MET	1	1.9135	109.7	35.187	P02452	46	2	35237	86904000
COL1A1;COL2A1	Collagen alpha-1(I) chain;Collagen alpha-1(II) chain;Collagen alpha-1(II) chain;Chondrocalcin	Oxidation (MP)	LTGPIGPP(ox (MP))	767.43	TMA_NED	1	4.1565	NaN	NaN	P02452	22	0	NaN	5810800
COL1A1	Collagen alpha-1(I) chain	Unmodified	GPIGNVGAP	391.214	TMA_NED	2	-3.0247	NaN	NaN	P02452	26	0	NaN	11773000
COL1A1	Collagen alpha-1(I) chain	Unmodified	GPIGNVGAP	391.214	TMA_MET	2	-2.5298	126.68	33.083	P02452	35	1	36143	38532000
COL1A2	Collagen alpha-2(I) chain	Unmodified	GPAGAVGPR	391.219	TMA_MET	2	3.1409	122.79	45.042	P08123	72	1	5773	22428000
COL1A1	Collagen alpha-1(I) chain	Unmodified	GPVGARGPA	391.219	TMA_MET	2	3.1409	124.89	35.214	P02452	72	1	5426	22428000
COL1A1	Collagen alpha-1(I) chain	Unmodified	GPVGARGPA	391.219	TMA_NED	2	3.4581	128.38	34.219	P02452	59	1	5047	4488300
COL1A2	Collagen alpha-2(I) chain	Oxidation (MP)	GPSGISGPP(ox (MP))	392.695	TMA_MET	2	-0.14838	NaN	NaN	P08123	43	0	NaN	30448000
COL1A2	Collagen alpha-2(I) chain	Oxidation (MP)	GPSGISGPP(ox (MP))	392.695	TMA_NED	2	-0.26407	119.22	44.705	P08123	39	1	18784	25307000
COL1A2	Collagen alpha-2(I) chain	Oxidation (MP)	GPSGISGPP(ox (MP))	784.384	TMA_MET	1	-2.3538	128.48	39.427	P08123	69	5	19486	460680000
COL1A2	Collagen alpha-2(I) chain	Oxidation (MP)	GPSGISGPP(ox (MP))	784.384	TMA_NED	1	-0.51155	134.06	39.109	P08123	67	4	18548	333430000
COL1A1	Collagen alpha-1(I) chain	Hydroxyproline	GPIGNVGAP(ox)	399.211	TMA_MET	2	-2.2985	NaN	NaN	P02452	142	0	NaN	3620500000
COL1A1	Collagen alpha-1(I) chain	Hydroxyproline	GPIGNVGAP(ox)	399.211	TMA_NED	2	-3.4945	126.68	65.553	P02452	52	1	27308	2045100000
COL1A1;COL2A1	Collagen alpha-1(I) chain;Collagen alpha-1(II) chain;Collagen alpha-1(II) chain;Chondrocalcin	Hydroxyproline	GAAGRVGPP(ox)	399.217	TMA_NED	2	1.7959	NaN	NaN	P02452	94	0	NaN	101120000
COL1A1;COL2A1	Collagen alpha-1(I) chain;Collagen alpha-1(II) chain;Collagen alpha-1(II) chain;Chondrocalcin	Hydroxyproline	GAAGRVGPP(ox)	399.217	TMA_MET	2	1.8602	114.19	51.038	P02452	86	1	4111	280980000
COL3A1	Collagen alpha-1(III) chain	Oxidation (MP)	GLQGLP(ox (MP))GTG	408.217	TMA_NED	2	-0.96768	111.73	37.536	P02461	45	1	34382	16594000
COL3A1	Collagen alpha-1(III) chain	Oxidation (MP)	GLQGLP(ox (MP))GTG	408.217	TMA_MET	2	0.26976	NaN	NaN	P02461	47	0	NaN	21558000
HIST1H2BA	Histone H2B type 1-A	Unmodified	PGELAKHA	411.727	TMA_NED	2	2.1492	98.523	48.499	Q96A08	33	1	28866	9767800
COL5A1;COL11A2;OTOL1	Collagen alpha-1(V) chain;Collagen alpha-2(XI) chain;Otolin-1	Hydroxyproline	GPP(ox)GVVGPQ	412.219	TMA_MET	2	0.68765	132.94	29.655	P20908	46	2	21677	20084000
COL5A1;COL11A2;OTOL1	Collagen alpha-1(V) chain;Collagen alpha-2(XI) chain;Otolin-1	Hydroxyproline	GPP(ox)GVVGPQ	412.219	TMA_NED	2	0.83006	122.15	27.991	P20908	40	2	21309	9802300
COL1A2	Collagen alpha-2(I) chain	Unmodified	GPAGVRGPN	412.722	TMA_NED	2	3.2467	162.51	83.061	P08123	22	1	4536	18797000
COL1A2	Collagen alpha-2(I) chain	Unmodified	GPAGVRGPN	412.722	TMA_MET	2	5.5428	NaN	NaN	P08123	27	0	NaN	28111000
TGFBI	Transforming growth factor-beta-induced protein ig-h3	Unmodified	GPAATLAGPA	413.227	TMA_NED	2	0.55722	103.02	23.305	Q15582	32	1	13630	7754200
TGFBI	Transforming growth factor-beta-induced protein ig-h3	Unmodified	GPAATLAGPA	413.227	TMA_MET	2	-0.48383	NaN	NaN	Q15582	27	0	NaN	8258300
COL2A1	Collagen alpha-1(II) chain;Collagen alpha-1(II) chain;Chondrocalcin	Unmodified	PQGLAGQR	413.73	TMA_NED	2	NaN	86.866	0	P02458-1	NaN	1	5473	NaN
COL3A1	Collagen alpha-1(III) chain	2 Oxidation (MP)	GPP(ox (MP))GINGSP(ox (MP))	827.389	TMA_NED	1	-0.22646	115.46	115.46	P02461	55	1	12435	10436000
COL3A1	Collagen alpha-1(III) chain	2 Oxidation (MP)	GPP(ox (MP))GINGSP(ox (MP))	827.389	TMA_MET	1	-1.8159	NaN	NaN	P02461	72	0	NaN	14724000
COL1A2	Collagen alpha-2(I) chain	Oxidation (MP)	GPAGEVGKP(ox (MP))	414.217	TMA_MET	2	2.43	118.32	14.491	P08123	270	1	2598	5713900
COL1A2	Collagen alpha-2(I) chain	Oxidation (MP)	GPAGEVGKP(ox (MP))	414.217	TMA_NED	2	5.2531	NaN	NaN	P08123	17	0	NaN	288080
COL1A2	Collagen alpha-2(I) chain	Unmodified	GPIGSRGPS	414.222	TMA_NED	2	-1.0601	113.26	17.514	P08123	139	2	6829	306610000
COL1A2	Collagen alpha-2(I) chain	Unmodified	GPIGSRGPS	414.222	TMA_MET	2	-1.4295	NaN	NaN	P08123	125	0	NaN	529260000
COL3A1	Collagen alpha-1(III) chain	Oxidation (MP)	LSGERGPP(ox (MP))	414.714	TMA_MET	2	0.74491	101.64	42.982	P02461	80	2	3484	64369000
COL3A1	Collagen alpha-1(III) chain	Oxidation (MP)	LSGERGPP(ox (MP))	414.714	TMA_NED	2	-0.34435	101.69	52.332	P02461	62	1	3147	24456000
COL3A1	Collagen alpha-1(III) chain	2 Oxidation (MP)	GPP(ox (MP))GTAGFP(ox (MP))	416.695	TMA_MET	2	-2.088	121.68	121.68	P02461	85	2	30165	121790000
COL3A1	Collagen alpha-1(III) chain	Hydroxyproline,Oxidation (MP)	GPP(ox)GTAGFP(ox (MP))	416.695	TMA_NED	2	0.27022	126.68	126.68	P02461	72	3	29655	84986000
COL3A1	Collagen alpha-1(III) chain	2 Oxidation (MP)	GP(ox (MP))PGTAGFP(ox (MP))	832.384	TMA_NED	1	-0.66954	114.54	114.54	P02461	108	1	29021	386310000
COL3A1	Collagen alpha-1(III) chain	2 Oxidation (MP)	GP(ox (MP))PGTAGFP(ox (MP))	832.384	TMA_MET	1	-4.5758	NaN	NaN	P02461	128	0	NaN	561450000
COL1A1	Collagen alpha-1(I) chain	2 Oxidation (MP)	VRGEP(ox (MP))GPP(ox (MP))	420.714	TMA_NED	2	-2.6936	102.71	102.71	P02452	469	2	2684	574570000
DCN	Decorin	Unmodified	LNNLAKLG	421.758	TMA_MET	2	1.3467	103.29	43.645	P07585-2	48	1	28402	19984000
DCN	Decorin	Unmodified	LNNLAKLG	421.758	TMA_NED	2	2.2559	NaN	NaN	P07585-2	26	0	NaN	14828000
COL1A2	Collagen alpha-2(I) chain	3 Oxidation (MP)	GPP(ox (MP))GFP(ox (MP))GAP(ox (MP))	844.384	TMA_NED	1	-2.2766	118.18	118.18	P08123	66	1	31731	26393000
COL1A2	Collagen alpha-2(I) chain	3 Oxidation (MP)	GPP(ox (MP))GFP(ox (MP))GAP(ox (MP))	844.384	TMA_MET	1	-1.9361	NaN	NaN	P08123	72	0	NaN	19327000
COL1A2	Collagen alpha-2(I) chain	Unmodified	GPAGIRGPQ	426.738	TMA_MET	2	0.42112	160.03	55.916	P08123	42	1	12793	18014000
COL1A2	Collagen alpha-2(I) chain	Unmodified	GPAGIRGPQ	426.738	TMA_NED	2	0.98803	143	42.938	P08123	35	1	12505	12354000
COL3A1	Collagen alpha-1(III) chain	Hydroxyproline	GLP(ox)GIAGPR	427.248	TMA_NED	2	1.1779	132.96	46.448	P02461	82	2	28158	74228000
COL3A1	Collagen alpha-1(III) chain	Hydroxyproline	GLP(ox)GIAGPR	427.248	TMA_MET	2	1.6813	124.89	39.581	P02461	95	1	28320	67816000
COL1A1	Collagen alpha-1(I) chain	Unmodified	DGAKGDAGPA	858.395	TMA_MET	1	-2.6843	107.57	8.1327	P02452	22	1	30766	9452800
COL1A2	Collagen alpha-2(I) chain	Hydroxyproline	NP(ox)GRDGAR	429.712	TMA_NED	2	NaN	121.31	87.797	P08123	NaN	1	11444	NaN
COL1A2	Collagen alpha-2(I) chain	Hydroxyproline	NP(ox)GRDGAR	429.712	TMA_NED	2	NaN	131.27	92.461	P08123	NaN	1	11632	NaN
COL1A2	Collagen alpha-2(I) chain	Hydroxyproline	NP(ox)GRDGAR	429.712	TMA_NED	2	NaN	131.27	86.575	P08123	NaN	1	11834	NaN
COL1A2	Collagen alpha-2(I) chain	Hydroxyproline	NP(ox)GRDGAR	429.712	TMA_NED	2	NaN	68.214	37.546	P08123	NaN	1	12028	NaN
COL1A1	Collagen alpha-1(I) chain	Deamidation (NQ),Hydroxyproline	GPQ(Deamidation (NQ))GARGLP(ox)	435.227	TMA_MET	2	NaN	82.671	25.494	P02452	NaN	1	13122	NaN
COL1A2	Collagen alpha-2(I) chain	Unmodified	GPSGLPGER	435.227	TMA_MET	2	1.4888	134.81	51.196	P08123	69	2	15750	117680000
COL5A2	Collagen alpha-2(V) chain	Unmodified	GPIGSRGPE	435.227	TMA_MET	2	-0.46706	124.98	11.287	P05997	57	1	11182	79077000
COL5A2	Collagen alpha-2(V) chain	Unmodified	GPIGSRGPE	435.227	TMA_NED	2	1.2032	NaN	NaN	P05997	49	0	NaN	54904000
COL1A2	Collagen alpha-2(I) chain	Unmodified	GPSGLPGER	435.227	TMA_NED	2	1.8563	NaN	NaN	P08123	49	0	NaN	57341000
COL5A1;COL11A2;COL11A1	Collagen alpha-1(V) chain;Collagen alpha-2(XI) chain;Collagen alpha-1(XI) chain	Hydroxyproline,Oxidation (MP)	GPVGFP(ox)GDP(ox (MP))	874.394	TMA_MET	1	1.586	126.24	126.24	P20908	52	1	35319	28262000
COL5A1;COL11A2;COL11A1	Collagen alpha-1(V) chain;Collagen alpha-2(XI) chain;Collagen alpha-1(XI) chain	Hydroxyproline,Oxidation (MP)	GPVGFP(ox)GDP(ox (MP))	874.394	TMA_NED	1	0.071938	NaN	NaN	P20908	57	0	NaN	23251000
COL2A1	Collagen alpha-1(II) chain;Collagen alpha-1(II) chain;Chondrocalcin	Unmodified	GPQGLAGQR	442.241	TMA_MET	2	-0.6056	125.08	0	P02458-1	67	2	5956	216210000
COL2A1	Collagen alpha-1(II) chain;Collagen alpha-1(II) chain;Chondrocalcin	Unmodified	GPQGLAGQR	442.241	TMA_NED	2	-1.8154	134.44	0	P02458-1	77	3	5791	199090000
COL3A1	Collagen alpha-1(III) chain	Hydroxyproline	GPNGIP(ox)GEK	442.727	TMA_NED	2	NaN	134.48	59.289	P02461	NaN	1	5197	NaN
COL1A2	Collagen alpha-2(I) chain	Unmodified	GPAGKEGLR	442.751	TMA_MET	2	1.5079	131.03	67.882	P08123	482	3	1382	5735000
COL1A2	Collagen alpha-2(I) chain	Unmodified	GPAGKEGLR	442.751	TMA_NED	2	5.7161	NaN	NaN	P08123	85	0	NaN	548520
COL1A2	Collagen alpha-2(I) chain	Hydroxyproline	LHGEFGLP(ox)	885.446	TMA_NED	1	-3.6725	106.29	11.617	P08123	47	3	41253	86042000
COL1A2	Collagen alpha-2(I) chain	Hydroxyproline	LHGEFGLP(ox)	885.446	TMA_MET	1	-3.8212	95.957	10.651	P08123	128	2	41796	44126000
COL1A2;COL2A1	Collagen alpha-2(I) chain;Collagen alpha-1(II) chain;Collagen alpha-1(II) chain;Chondrocalcin	2 Hydroxyproline	GARGFP(ox)GTP(ox)	446.22	TMA_MET	2	NaN	81.613	81.613	P08123	NaN	1	13007	NaN
COL1A2;COL2A1	Collagen alpha-2(I) chain;Collagen alpha-1(II) chain;Collagen alpha-1(II) chain;Chondrocalcin	2 Hydroxyproline	GARGFP(ox)GTP(ox)	446.22	TMA_MET	2	NaN	85.265	85.265	P08123	NaN	1	13401	NaN
COL1A2;COL2A1	Collagen alpha-2(I) chain;Collagen alpha-1(II) chain;Collagen alpha-1(II) chain;Chondrocalcin	2 Hydroxyproline	GARGFP(ox)GTP(ox)	446.22	TMA_MET	2	NaN	100.75	100.75	P08123	NaN	1	13589	NaN
COL1A2;COL2A1	Collagen alpha-2(I) chain;Collagen alpha-1(II) chain;Collagen alpha-1(II) chain;Chondrocalcin	2 Hydroxyproline	GARGFP(ox)GTP(ox)	446.22	TMA_MET	2	NaN	81.784	81.784	P08123	NaN	1	13639	NaN
COL1A2;COL2A1	Collagen alpha-2(I) chain;Collagen alpha-1(II) chain;Collagen alpha-1(II) chain;Chondrocalcin	2 Hydroxyproline	GARGFP(ox)GTP(ox)	446.22	TMA_MET	2	NaN	89.369	89.369	P08123	NaN	1	13790	NaN
COL1A2;COL2A1	Collagen alpha-2(I) chain;Collagen alpha-1(II) chain;Collagen alpha-1(II) chain;Chondrocalcin	2 Hydroxyproline	GARGFP(ox)GTP(ox)	446.22	TMA_MET	2	NaN	94.006	94.006	P08123	NaN	1	13994	NaN
COL1A2;COL2A1	Collagen alpha-2(I) chain;Collagen alpha-1(II) chain;Collagen alpha-1(II) chain;Chondrocalcin	2 Hydroxyproline	GARGFP(ox)GTP(ox)	446.22	TMA_MET	2	NaN	87.284	87.284	P08123	NaN	1	14197	NaN
COL1A2;COL2A1	Collagen alpha-2(I) chain;Collagen alpha-1(II) chain;Collagen alpha-1(II) chain;Chondrocalcin	2 Hydroxyproline	GARGFP(ox)GTP(ox)	446.22	TMA_MET	2	NaN	86.872	86.872	P08123	NaN	1	14409	NaN
COL1A1	Collagen alpha-1(I) chain	Unmodified	GPPSAGFDF	447.703	TMA_NED	2	NaN	84.244	46.685	P02452	NaN	1	60573	NaN
COL1A1	Collagen alpha-1(I) chain	Unmodified	GPPSAGFDF	447.703	TMA_NED	2	NaN	88.643	63.644	P02452	NaN	1	60737	NaN
COL1A1	Collagen alpha-1(I) chain	Unmodified	GPPSAGFDF	447.703	TMA_NED	2	-0.55882	118.69	88.018	P02452	49	1	57610	5974900
COL1A1	Collagen alpha-1(I) chain	Unmodified	GPPSAGFDF	894.399	TMA_NED	1	-4.2705	153.15	110.23	P02452	68	5	60544	30330000
COL1A1	Collagen alpha-1(I) chain	Unmodified	GPPSAGFDF	894.399	TMA_MET	1	-1.47	132.09	90.003	P02452	68	4	60906	22914000
COL1A1	Collagen alpha-1(I) chain	Unmodified	GPPSAGFDF	894.399	TMA_NED	1	0.30816	127.12	93.567	P02452	52	3	57527	20961000
COL1A1	Collagen alpha-1(I) chain	Unmodified	GPPSAGFDF	894.399	TMA_MET	1	-0.38901	161.6	112.25	P02452	49	3	57295	12676000
COL1A1	Collagen alpha-1(I) chain	Unmodified	GPPSAGFDF	894.399	TMA_MET	1	0.47967	114.72	85.822	P02452	38	1	55128	5207400
COL1A1	Collagen alpha-1(I) chain	Unmodified	GPPSAGFDF	447.703	TMA_MET	2	-1.6175	NaN	NaN	P02452	52	0	NaN	7263700
COL1A1	Collagen alpha-1(I) chain	Hydroxyproline,Oxidation (MP)	GVRGEP(ox)GPP(ox (MP))	449.225	TMA_MET	2	1.5891	120.92	120.92	P02452	109	2	3593	347680000
COL1A1	Collagen alpha-1(I) chain	Hydroxyproline,Oxidation (MP)	GVRGEP(ox)GPP(ox (MP))	449.225	TMA_NED	2	0.37411	133.79	133.79	P02452	99	3	3333	290050000
COL1A1	Collagen alpha-1(I) chain	2 Hydroxyproline	GRP(ox)GEVGPP(ox)	897.442	TMA_MET	1	-2.0088	141.52	141.52	P02452	32	1	4668	19950000
COL1A1	Collagen alpha-1(I) chain	2 Hydroxyproline	GRP(ox)GEVGPP(ox)	897.442	TMA_NED	1	-3.5942	NaN	NaN	P02452	17	0	NaN	8393200
COL1A1	Collagen alpha-1(I) chain	Oxidation (MP)	GQRGVVGLP(ox (MP))	898.51	TMA_MET	1	-3.6936	121.29	79.79	P02452	49	2	25549	71196000
COL1A1	Collagen alpha-1(I) chain	Oxidation (MP)	GQRGVVGLP(ox (MP))	898.51	TMA_NED	1	-6.2478	NaN	NaN	P02452	43	0	NaN	84565000
COL4A1	Collagen alpha-1(IV) chain;Arresten	Hydroxyproline,Oxidation (MP)	GPP(ox)GEIGFP(ox (MP))	902.425	TMA_NED	1	0.94515	118.01	118.01	P02462	29	1	44652	21771000
COL4A1	Collagen alpha-1(IV) chain;Arresten	Hydroxyproline,Oxidation (MP)	GPP(ox)GEIGFP(ox (MP))	902.425	TMA_MET	1	2.5132	NaN	NaN	P02462	26	0	NaN	15135000
KLK3	Prostate-specific antigen	Unmodified	VSHSFPHP	454.225	TMA_NED	2	-0.37018	118.69	70.949	P07288-5	68	2	18351	9699600
KLK3	Prostate-specific antigen	Unmodified	VSHSFPHP	454.225	TMA_MET	2	-0.60579	NaN	NaN	P07288-5	78	0	NaN	5144000
COL1A1	Collagen alpha-1(I) chain	Oxidation (MP)	GPP(ox (MP))SAGFDF	910.394	TMA_NED	1	-3.0585	124.59	84.931	P02452	29	1	56842	11506000
COL5A1	Collagen alpha-1(V) chain	2 Oxidation (MP)	GLP(ox (MP))GEP(ox (MP))GPR	456.233	TMA_NED	2	1.6944	NaN	NaN	P20908	35	0	NaN	3511800
COL5A1	Collagen alpha-1(V) chain	2 Oxidation (MP)	GLP(ox (MP))GEP(ox (MP))GPR	456.233	TMA_MET	2	-0.40177	114.78	114.78	P20908	50	1	11081	4675400
COL1A1	Collagen alpha-1(I) chain	Oxidation (MP)	GERGVQGPP(ox (MP))	456.73	TMA_MET	2	NaN	97.093	19.345	P02452	NaN	1	4306	NaN
COL1A2	Collagen alpha-2(I) chain	2 Hydroxyproline	P(ox)GAAGRTGPP(ox)	456.73	TMA_MET	2	NaN	85.265	85.265	P08123	NaN	1	4112	NaN
COL5A1;COL11A2	Collagen alpha-1(V) chain;Collagen alpha-2(XI) chain	Unmodified	ILQQARLA	456.785	TMA_MET	2	-1.4316	106.76	0	P20908	54	1	26266	173760000
COL5A1;COL11A2	Collagen alpha-1(V) chain;Collagen alpha-2(XI) chain	Unmodified	ILQQARLA	456.785	TMA_NED	2	-1.2234	99.384	0	P20908	78	1	25880	134540000
COL4A2	Collagen alpha-2(IV) chain;Canstatin	Oxidation (MP)	GPP(ox (MP))GFIGPR	457.248	TMA_MET	2	1.9634	NaN	NaN	P08572	45	0	NaN	27488000
COL4A2	Collagen alpha-2(IV) chain;Canstatin	Oxidation (MP)	GPP(ox (MP))GFIGPR	457.248	TMA_NED	2	1.0521	134.44	34.518	P08572	51	1	28080	33653000
KLK3	Prostate-specific antigen	Unmodified	LRLSEPAE	457.751	TMA_NED	2	-0.71897	154.35	75.205	P07288-5	53	2	26493	238720000
KLK3	Prostate-specific antigen	Unmodified	LRLSEPAE	457.751	TMA_MET	2	-0.13069	152.39	71.927	P07288-5	38	1	26884	202610000
COL1A2	Collagen alpha-2(I) chain	Oxidation (MP)	GNP(ox (MP))GRDGAR	458.223	TMA_NED	2	-0.96543	133.58	59.917	P08123	73	3	11577	35010000
ADAMTS2;LRP8;C1QC;HGFAC;GP1BA;DCHS1	A disintegrin and metalloproteinase with thrombospondin motifs 2;Low-density lipoprotein receptor-related protein 8;Complement C1q subcomponent subunit C;Hepatocyte growth factor activator;Hepatocyte growth factor activator short chain;Hepatocyte growth factor activator long chain;Platelet glycoprotein Ib alpha chain;Glycocalicin;Protocadherin-16	Unmodified	LLLLLLLL	462.349	TMA_NED	2	-3.9244	127.53	0	REV__P02747	26	1	66455	7771500
ADAMTS2;LRP8;C1QC;HGFAC;GP1BA;DCHS1	A disintegrin and metalloproteinase with thrombospondin motifs 2;Low-density lipoprotein receptor-related protein 8;Complement C1q subcomponent subunit C;Hepatocyte growth factor activator;Hepatocyte growth factor activator short chain;Hepatocyte growth factor activator long chain;Platelet glycoprotein Ib alpha chain;Glycocalicin;Protocadherin-16	Unmodified	LLLLLLLL	462.349	TMA_MET	2	-5.3211	NaN	NaN	REV__P02747	36	0	NaN	8708800
COL1A2	Collagen alpha-2(I) chain	Hydroxyproline	GLRGEIGNP(ox)	464.746	TMA_MET	2	-1.9236	120.62	70.374	P08123	165	3	16841	1318000000
COL1A2	Collagen alpha-2(I) chain	Hydroxyproline	GLRGEIGNP(ox)	464.746	TMA_NED	2	-1.8258	120.62	70.596	P08123	106	2	15980	1215600000
COL1A2	Collagen alpha-2(I) chain	Unmodified	GPVGRTGEVG	464.746	TMA_NED	2	1.0381	101.54	20.245	P08123	57	1	8253	12960000
COL1A2	Collagen alpha-2(I) chain	Unmodified	GPVGRTGEVG	464.746	TMA_MET	2	1.443	NaN	NaN	P08123	69	0	NaN	37623000
COL1A2	Collagen alpha-2(I) chain	Hydroxyproline	GARGLP(ox)GER	464.752	TMA_NED	2	-3.9285	113.7	30.982	P08123	8	1	2719	32790000
COL1A2	Collagen alpha-2(I) chain	Hydroxyproline	GARGLP(ox)GER	464.752	TMA_MET	2	-5.2091	NaN	NaN	P08123	12	0	NaN	47227000
COL6A3	Collagen alpha-3(VI) chain	Unmodified	VISERVTQ	466.264	TMA_MET	2	0.20775	95.909	22.871	P12111-4	32	1	13307	11345000
COL6A3	Collagen alpha-3(VI) chain	Unmodified	VISERVTQ	466.264	TMA_NED	2	0.3043	NaN	NaN	P12111-4	29	0	NaN	9387900
COL1A2	Collagen alpha-2(I) chain	Hydroxyproline,Oxidation (MP)	P(ox)GEP(ox (MP))GQTGPA	942.416	TMA_MET	1	0.96532	127.46	127.46	P08123	22	2	15513	2272000
COL1A2	Collagen alpha-2(I) chain	Hydroxyproline	GLHGEFGLP(ox)	471.738	TMA_NED	2	0.14146	111.69	54.406	P08123	62	1	44893	79577000
COL4A1	Collagen alpha-1(IV) chain;Arresten	Oxidation (MP)	GPQGDRGFP(ox (MP))	473.722	TMA_MET	2	NaN	101.64	20.009	P02462	NaN	1	14055	NaN
COL6A3	Collagen alpha-3(VI) chain	Unmodified	LTSEQIQK	473.764	TMA_MET	2	-0.080925	101.28	47.079	P12111-4	32	1	9318	4079400
COL6A3	Collagen alpha-3(VI) chain	Unmodified	LTSEQIQK	473.764	TMA_NED	2	0.087063	NaN	NaN	P12111-4	30	0	NaN	3222200
INSRR	Insulin receptor-related protein;Insulin receptor-related protein alpha chain;Insulin receptor-related protein beta chain	Deamidation (NQ)	RFVSN(Deamidation (NQ))VTE	476.74	TMA_MET	2	0.26669	110.63	31.036	P14616	58	1	12754	37516000
INSRR	Insulin receptor-related protein;Insulin receptor-related protein alpha chain;Insulin receptor-related protein beta chain	Deamidation (NQ)	RFVSN(Deamidation (NQ))VTE	476.74	TMA_NED	2	1.7927	NaN	NaN	P14616	64	0	NaN	47554000
COL5A2	Collagen alpha-2(V) chain	Unmodified	LVPVVTGIR	477.311	TMA_NED	2	-1.5359	113.89	74.347	P05997	37	1	43106	45033000
COL5A2	Collagen alpha-2(V) chain	Unmodified	LVPVVTGIR	477.311	TMA_MET	2	0.60567	NaN	NaN	P05997	50	0	NaN	39338000
COL1A2	Collagen alpha-2(I) chain	Hydroxyproline	GPRGEVGLP(ox)G	954.5	TMA_NED	1	-2.8175	110.87	30.965	P08123	23	1	18381	3660400
COL1A2	Collagen alpha-2(I) chain	Hydroxyproline	GPRGEVGLP(ox)G	954.5	TMA_MET	1	-3.3509	NaN	NaN	P08123	34	0	NaN	10819000
COL1A1;COL2A1	Collagen alpha-1(I) chain;Collagen alpha-1(II) chain;Collagen alpha-1(II) chain;Chondrocalcin	Hydroxyproline	GPRGLP(ox)GER	477.759	TMA_MET	2	-1.1329	140.35	42.881	P02452	27	1	4340	174680000
COL1A1;COL2A1	Collagen alpha-1(I) chain;Collagen alpha-1(II) chain;Collagen alpha-1(II) chain;Chondrocalcin	Hydroxyproline	GPRGLP(ox)GER	477.759	TMA_NED	2	-1.3408	NaN	NaN	P02452	20	0	NaN	78231000
COL1A1	Collagen alpha-1(I) chain	Unmodified	FLPQPPQE	478.248	TMA_NED	2	0.51737	104.76	43.976	P02452	104	2	44703	22995000
COL1A1	Collagen alpha-1(I) chain	Unmodified	FLPQPPQE	955.488	TMA_MET	1	0.97211	128.86	95.311	P02452	67	3	44111	3481900
COL1A1	Collagen alpha-1(I) chain	Unmodified	FLPQPPQE	478.248	TMA_MET	2	-0.27017	NaN	NaN	P02452	167	0	NaN	35558000
COL1A1	Collagen alpha-1(I) chain	Oxidation (MP)	ISVPGPM(ox (MP))GPS	479.239	TMA_NED	2	NaN	84.916	44.958	P02452	NaN	1	38627	NaN
COL1A2	Collagen alpha-2(I) chain	3 Oxidation (MP)	GRP(ox (MP))GEP(ox (MP))GLM(ox (MP))	481.224	TMA_MET	2	NaN	82.716	36.834	P08123	NaN	1	5561	NaN
COL1A2	Collagen alpha-2(I) chain	3 Oxidation (MP)	GRP(ox (MP))GEP(ox (MP))GLM(ox (MP))	481.224	TMA_MET	2	NaN	91.9	45.53	P08123	NaN	1	5735	NaN
COL1A1	Collagen alpha-1(I) chain	Hydroxyproline	GFP(ox)GERGVQ	481.738	TMA_NED	2	0.23295	111.65	45.845	P02452	133	1	18364	327930000
COL1A1	Collagen alpha-1(I) chain	Hydroxyproline	GFP(ox)GERGVQ	481.738	TMA_MET	2	-0.83507	NaN	NaN	P02452	198	0	NaN	546210000
COL3A1	Collagen alpha-1(III) chain	Hydroxyproline	GERGAP(ox)GFR	481.744	TMA_MET	2	NaN	82.563	43.265	P02461	NaN	1	7424	NaN
COL3A1	Collagen alpha-1(III) chain	Hydroxyproline	GERGAP(ox)GFR	481.744	TMA_NED	2	NaN	89.542	42.548	P02461	NaN	1	6793	NaN
COL3A1	Collagen alpha-1(III) chain	Hydroxyproline	GERGAP(ox)GFR	481.744	TMA_NED	2	NaN	82.563	38.116	P02461	NaN	1	6967	NaN
COL1A1	Collagen alpha-1(I) chain	Unmodified	FSGLDGAKGD	483.73	TMA_MET	2	-3.336	113.71	46.888	P02452	27	2	20915	46926000
COL1A1	Collagen alpha-1(I) chain	Unmodified	FSGLDGAKGD	483.73	TMA_NED	2	3.0078	102.62	55.627	P02452	34	2	21327	23010000
COL1A1	Collagen alpha-1(I) chain	Unmodified	FSGLDGAKGD	483.73	TMA_MET	2	3.5868	115.71	60.038	P02452	26	1	22881	10763000
COL1A1	Collagen alpha-1(I) chain	Unmodified	FSGLDGAKGD	483.73	TMA_MET	2	3.2032	NaN	NaN	P02452	53	0	NaN	34802000
COL1A1	Collagen alpha-1(I) chain	Unmodified	FSGLDGAKGD	483.73	TMA_NED	2	-2.7984	NaN	NaN	P02452	31	0	NaN	25142000
COL1A1	Collagen alpha-1(I) chain	Unmodified	FSGLDGAKGD	483.73	TMA_NED	2	4.0782	NaN	NaN	P02452	22	0	NaN	9837000
COL3A1;COL10A1	Collagen alpha-1(III) chain;Collagen alpha-1(X) chain	Hydroxyproline,Oxidation (MP)	GRP(ox)GERGLP(ox (MP))	485.757	TMA_MET	2	0.18395	138.78	138.78	P02461	95	2	3260	103540000
COL3A1;COL10A1	Collagen alpha-1(III) chain;Collagen alpha-1(X) chain	Hydroxyproline,Oxidation (MP)	GRP(ox)GERGLP(ox (MP))	485.757	TMA_NED	2	0.021895	NaN	NaN	P02461	86	0	NaN	99713000
COL1A1	Collagen alpha-1(I) chain	Unmodified	LDGAKGDAGPA	486.243	TMA_MET	2	2.5644	104.39	42.812	P02452	41	1	5536	16070000
COL1A1	Collagen alpha-1(I) chain	Unmodified	LDGAKGDAGPA	486.243	TMA_NED	2	3.9778	NaN	NaN	P02452	37	0	NaN	6512100
COL1A2	Collagen alpha-2(I) chain	Unmodified	GVVGAVGTAGPS	486.261	TMA_MET	2	-1.3517	86.095	60.358	P08123	74	1	32264	801760000
COL1A2	Collagen alpha-2(I) chain	Unmodified	GVVGAVGTAGPS	486.261	TMA_NED	2	-1.6262	91.853	64.599	P08123	66	2	32601	462660000
COL3A1;COL1A1;COL2A1;COL5A2	Collagen alpha-1(III) chain;Collagen alpha-1(I) chain;Collagen alpha-1(II) chain;Collagen alpha-1(II) chain;Chondrocalcin;Collagen alpha-2(V) chain	Hydroxyproline,Oxidation (MP)	GLQGM(ox (MP))P(ox)GER	488.729	TMA_MET	2	-4.1347	127.56	52.456	P02452	7	1	2742	217240000
COL3A1;COL1A1;COL2A1;COL5A2	Collagen alpha-1(III) chain;Collagen alpha-1(I) chain;Collagen alpha-1(II) chain;Collagen alpha-1(II) chain;Chondrocalcin;Collagen alpha-2(V) chain	Hydroxyproline,Oxidation (MP)	GLQGM(ox (MP))P(ox)GER	488.729	TMA_NED	2	1.0092	NaN	NaN	P02452	123	0	NaN	709140
COL1A2	Collagen alpha-2(I) chain	Hydroxyproline	GPP(ox)GVSGGGYD	978.416	TMA_MET	1	1.469	155.88	95.017	P08123	41	2	23814	13903000
COL1A2	Collagen alpha-2(I) chain	Hydroxyproline	GPP(ox)GVSGGGYD	978.416	TMA_NED	1	-0.60487	150.4	104.68	P08123	22	1	23428	7335400
COL1A1	Collagen alpha-1(I) chain	Unmodified	GPPSAGFDFS	491.219	TMA_MET	2	NaN	91.9	64.77	P02452	NaN	1	56254	NaN
COL1A1	Collagen alpha-1(I) chain	Unmodified	GPPSAGFDFS	491.219	TMA_MET	2	-1.7243	146.94	96.905	P02452	146	9	55115	702570000
COL1A1	Collagen alpha-1(I) chain	Unmodified	GPPSAGFDFS	491.219	TMA_NED	2	-2.4477	161.68	110.72	P02452	117	11	55678	389790000
COL1A1	Collagen alpha-1(I) chain	Unmodified	GPPSAGFDFS	491.219	TMA_NED	2	-2.5739	155.51	117.95	P02452	115	6	52822	303040000
COL1A1	Collagen alpha-1(I) chain	Unmodified	GPPSAGFDFS	491.219	TMA_MET	2	-3.0088	147.69	104.78	P02452	105	5	52085	251530000
COL1A1	Collagen alpha-1(I) chain	Unmodified	GPPSAGFDFS	491.219	TMA_NED	2	0.22153	143	88.847	P02452	58	3	50838	22246000
COL1A1	Collagen alpha-1(I) chain	Unmodified	GPPSAGFDFS	491.219	TMA_MET	2	-0.3282	132.09	85.668	P02452	60	2	50557	19001000
COL1A1	Collagen alpha-1(I) chain	Unmodified	GPPSAGFDFS	981.431	TMA_MET	1	-3.4189	182.13	135.7	P02452	170	13	55528	1832100000
COL1A1	Collagen alpha-1(I) chain	Unmodified	GPPSAGFDFS	981.431	TMA_MET	1	-4.1658	174.73	141.73	P02452	111	6	52500	213590000
COL1A1	Collagen alpha-1(I) chain	Unmodified	GPPSAGFDFS	981.431	TMA_MET	1	0.83982	140.98	88.581	P02452	23	1	58129	91395000
COL1A1	Collagen alpha-1(I) chain	Unmodified	GPPSAGFDFS	981.431	TMA_NED	1	-0.50075	170.87	123.87	P02452	59	5	50773	28997000
COL1A1	Collagen alpha-1(I) chain	Unmodified	GPPSAGFDFS	981.431	TMA_MET	1	-0.57225	166.78	121.06	P02452	68	4	50682	23281000
COL1A1	Collagen alpha-1(I) chain	Unmodified	GPPSAGFDFS	981.431	TMA_NED	1	-5.392	NaN	NaN	P02452	95	0	NaN	297700000
COL1A1	Collagen alpha-1(I) chain	Unmodified	GPPSAGFDFS	981.431	TMA_NED	1	-5.4612	NaN	NaN	P02452	121	0	NaN	1134800000
COL1A1	Collagen alpha-1(I) chain	Deamidation (NQ),Oxidation (MP)	PGKDGLN(Deamidation (NQ))GLP(ox (MP))	492.753	TMA_NED	2	0.75924	108.74	33.53	P02452	35	1	29599	10499000
COL1A1	Collagen alpha-1(I) chain	Deamidation (NQ),Oxidation (MP)	PGKDGLN(Deamidation (NQ))GLP(ox (MP))	492.753	TMA_MET	2	-2.7817	NaN	NaN	P02452	38	0	NaN	16140000
COL1A2	Collagen alpha-2(I) chain	Unmodified	GPVGAAGATGAR	492.765	TMA_NED	2	-0.99062	182.98	131.93	P08123	45	4	7505	16088000
COL1A2	Collagen alpha-2(I) chain	Unmodified	GPVGAAGATGAR	492.765	TMA_MET	2	-0.76648	120.99	79.96	P08123	42	2	7953	9880800
COL6A3	Collagen alpha-3(VI) chain	Unmodified	PAVELKQFG	494.777	TMA_MET	2	-0.056388	137.88	76.922	P12111-4	68	2	39401	179650000
COL6A3	Collagen alpha-3(VI) chain	Unmodified	PAVELKQFG	494.777	TMA_NED	2	0.57751	121.85	69.166	P12111-4	62	1	39672	102620000
COL1A2	Collagen alpha-2(I) chain	Unmodified	GPAGVRGPNGD	498.747	TMA_MET	2	-1.9819	103.19	49.225	P08123	60	1	8427	5916800
COL1A2	Collagen alpha-2(I) chain	Unmodified	GPAGVRGPNGD	498.747	TMA_NED	2	-2.3394	NaN	NaN	P08123	69	0	NaN	3749600
COL1A2	Collagen alpha-2(I) chain	Hydroxyproline	GNIGPVGAAGAP(ox)	498.759	TMA_NED	2	-1.7374	83.313	36.943	P08123	76	1	32220	848200000
COL1A2	Collagen alpha-2(I) chain	Hydroxyproline	GNIGPVGAAGAP(ox)	996.511	TMA_NED	1	-4.0267	102.46	63.502	P08123	49	2	32507	228940000
COL1A2	Collagen alpha-2(I) chain	Hydroxyproline	GNIGPVGAAGAP(ox)	498.759	TMA_MET	2	-1.2436	NaN	NaN	P08123	94	0	NaN	1114700000
COL1A2	Collagen alpha-2(I) chain	Hydroxyproline	GNIGPVGAAGAP(ox)	996.511	TMA_MET	1	-2.1374	NaN	NaN	P08123	46	0	NaN	262200000
COL1A1	Collagen alpha-1(I) chain	Oxidation (MP)	GPP(ox (MP))SAGFDFS	499.217	TMA_NED	2	NaN	82.305	55.703	P02452	NaN	1	46156	NaN
COL1A1	Collagen alpha-1(I) chain	Oxidation (MP)	GPP(ox (MP))SAGFDFS	499.217	TMA_NED	2	-1.3089	139.31	115.11	P02452	48	2	48416	112580000
COL1A1	Collagen alpha-1(I) chain	Oxidation (MP)	GPP(ox (MP))SAGFDFS	499.217	TMA_MET	2	-0.08233	132.09	76.083	P02452	63	3	50374	61001000
COL1A1	Collagen alpha-1(I) chain	Oxidation (MP)	GPP(ox (MP))SAGFDFS	499.217	TMA_MET	2	-0.83007	166.05	90.197	P02452	42	2	47904	59214000
COL1A1	Collagen alpha-1(I) chain	Oxidation (MP)	GPP(ox (MP))SAGFDFS	499.217	TMA_NED	2	-0.0067732	146.21	91.657	P02452	32	3	50808	53904000
COL1A1	Collagen alpha-1(I) chain	Oxidation (MP)	GPP(ox (MP))SAGFDFS	499.217	TMA_NED	2	2.2182	108	70.922	P02452	26	2	51206	25597000
COL1A1	Collagen alpha-1(I) chain	Oxidation (MP)	GPP(ox (MP))SAGFDFS	499.217	TMA_NED	2	1.3454	99.375	62.98	P02452	30	2	51666	5562000
COL1A1	Collagen alpha-1(I) chain	Oxidation (MP)	GPP(ox (MP))SAGFDFS	499.217	TMA_NED	2	1.535	103.91	50.97	P02452	39	1	49151	4066000
COL1A1	Collagen alpha-1(I) chain	Oxidation (MP)	GPP(ox (MP))SAGFDFS	997.426	TMA_MET	1	-0.40208	145.34	104.11	P02452	66	4	50474	229560000
COL1A1	Collagen alpha-1(I) chain	Oxidation (MP)	GPP(ox (MP))SAGFDFS	997.426	TMA_NED	1	-0.67773	161.11	109.77	P02452	60	5	50949	224610000
COL1A1	Collagen alpha-1(I) chain	Oxidation (MP)	GPP(ox (MP))SAGFDFS	997.426	TMA_NED	1	-4.3506	156.4	121.3	P02452	46	3	48663	100040000
COL1A1	Collagen alpha-1(I) chain	Oxidation (MP)	GPP(ox (MP))SAGFDFS	499.217	TMA_MET	2	1.7018	NaN	NaN	P02452	37	0	NaN	2648800
COL1A1	Collagen alpha-1(I) chain	Oxidation (MP)	GPP(ox (MP))SAGFDFS	499.217	TMA_MET	2	2.2466	NaN	NaN	P02452	32	0	NaN	2175400
COL1A1	Collagen alpha-1(I) chain	Oxidation (MP)	GPP(ox (MP))SAGFDFS	997.426	TMA_MET	1	-1.6341	163.67	129.28	P02452	39	2	47903	37433000
COL1A1	Collagen alpha-1(I) chain	Oxidation (MP)	GPP(ox (MP))SAGFDFS	997.426	TMA_NED	1	-0.28166	147.16	105.71	P02452	31	3	51669	17129000
COL1A1	Collagen alpha-1(I) chain	Oxidation (MP)	GPP(ox (MP))SAGFDFS	997.426	TMA_NED	1	0.70232	139.68	107.36	P02452	34	3	49093	12105000
COL1A1	Collagen alpha-1(I) chain	Oxidation (MP)	GPP(ox (MP))SAGFDFS	997.426	TMA_MET	1	-3.0774	149.4	109.75	P02452	30	1	45750	8562400
COL1A1	Collagen alpha-1(I) chain	Oxidation (MP)	GPP(ox (MP))SAGFDFS	997.426	TMA_MET	1	0.93551	150.84	107.59	P02452	39	2	48659	6562100
COL1A1	Collagen alpha-1(I) chain	Oxidation (MP)	GPP(ox (MP))SAGFDFS	997.426	TMA_MET	1	3.0099	NaN	NaN	P02452	34	0	NaN	7355700
COL1A1	Collagen alpha-1(I) chain	Oxidation (MP)	GPP(ox (MP))SAGFDFS	997.426	TMA_NED	1	-5.3922	NaN	NaN	P02452	25	0	NaN	15331000
COL1A2	Collagen alpha-2(I) chain	Deamidation (NQ)	GPAGVRGPN(Deamidation (NQ))GD	499.239	TMA_MET	2	-0.86373	126.31	50.575	P08123	77	2	10673	23623000
COL1A2	Collagen alpha-2(I) chain	Deamidation (NQ)	GPAGVRGPN(Deamidation (NQ))GD	499.239	TMA_NED	2	-1.3774	105.52	30.8	P08123	68	2	10266	17998000
COL1A1	Collagen alpha-1(I) chain	Unmodified	GPPGPPSAGFD	499.733	TMA_MET	2	-1.3163	166.17	84.873	P02452	51	1	41280	35098000
COL1A1	Collagen alpha-1(I) chain	Unmodified	GPPGPPSAGFD	499.733	TMA_NED	2	-0.28281	113.5	64.712	P02452	37	1	41699	10248000
COL1A1	Collagen alpha-1(I) chain	Unmodified	GPPGPPSAGFD	998.458	TMA_MET	1	2.9558	165.52	41.438	P02452	20	1	41259	4801600
COL1A2	Collagen alpha-2(I) chain	Unmodified	GSDGSVGPVGPA	999.474	TMA_MET	1	0.76703	113.5	62.897	P08123	25	2	28867	13162000
COL1A2	Collagen alpha-2(I) chain	Unmodified	GSDGSVGPVGPA	999.474	TMA_NED	1	1.9565	102	66.564	P08123	20	1	28643	8741800
COL1A2	Collagen alpha-2(I) chain	Unmodified	GPVGRTGEVGA	500.265	TMA_NED	2	2.4436	NaN	NaN	P08123	85	0	NaN	44280000
COL1A2	Collagen alpha-2(I) chain	Unmodified	GPVGRTGEVGA	500.265	TMA_MET	2	0.65967	101.46	42.479	P08123	89	1	12594	108670000
COL4A1	Collagen alpha-1(IV) chain;Arresten	Oxidation (MP)	GPP(ox (MP))GLPVPGQA	503.272	TMA_NED	2	-2.1136	110.63	39.721	P02462	60	3	46393	74040000
COL4A1	Collagen alpha-1(IV) chain;Arresten	Oxidation (MP)	GPP(ox (MP))GLPVPGQA	503.272	TMA_MET	2	-4.1285	117.93	43.519	P02462	65	4	46332	71514000
COL4A1	Collagen alpha-1(IV) chain;Arresten	Oxidation (MP)	GPP(ox (MP))GLPVPGQA	1005.54	TMA_NED	1	-4.4736	119.17	35.559	P02462	37	2	46722	15907000
COL4A1	Collagen alpha-1(IV) chain;Arresten	Oxidation (MP)	GPP(ox (MP))GLPVPGQA	1005.54	TMA_MET	1	-5.1202	NaN	NaN	P02462	39	0	NaN	14250000
COL1A2	Collagen alpha-2(I) chain	Oxidation (MP)	GPSGEAGTAGPP(ox (MP))	507.23	TMA_NED	2	-1.998	NaN	NaN	P08123	43	0	NaN	10968000
COL1A2	Collagen alpha-2(I) chain	Oxidation (MP)	GPSGEAGTAGPP(ox (MP))	507.23	TMA_MET	2	-0.76822	98.009	52.462	P08123	52	2	10743	10672000
COL1A1	Collagen alpha-1(I) chain	Hydroxyproline	GPP(ox)GPPSAGFD	507.73	TMA_MET	2	1.0733	160.52	78.732	P02452	67	5	36812	51119000
COL1A1	Collagen alpha-1(I) chain	Hydroxyproline	GPP(ox)GPPSAGFD	507.73	TMA_NED	2	2.4149	148.38	69.266	P02452	59	4	37029	29137000
COL1A1	Collagen alpha-1(I) chain	Hydroxyproline	GPP(ox)GPPSAGFD	1014.45	TMA_MET	1	0.98074	172.14	53.529	P02452	46	4	37049	9196300
COL1A1	Collagen alpha-1(I) chain	Hydroxyproline	GPP(ox)GPPSAGFD	1014.45	TMA_NED	1	1.3921	161.11	59.39	P02452	36	2	37156	7899500
COL1A1;COL2A1	Collagen alpha-1(I) chain;Collagen alpha-1(II) chain;Collagen alpha-1(II) chain;Chondrocalcin	Hydroxyproline	GQRGERGFP(ox)	510.254	TMA_MET	2	-0.4315	119.21	59.966	P02452	79	1	4481	403970000
COL1A1;COL2A1	Collagen alpha-1(I) chain;Collagen alpha-1(II) chain;Collagen alpha-1(II) chain;Chondrocalcin	Hydroxyproline	GQRGERGFP(ox)	510.254	TMA_NED	2	-0.96199	120.15	54.908	P02452	97	1	4233	294550000
COL1A1;COL2A1	Collagen alpha-1(I) chain;Collagen alpha-1(II) chain;Collagen alpha-1(II) chain;Chondrocalcin	Hydroxyproline	GERGFP(ox)GER	510.747	TMA_NED	2	NaN	86.136	33.654	P02452	NaN	1	6066	NaN
COL4A1	Collagen alpha-1(IV) chain;Arresten	Hydroxyproline,Oxidation (MP)	GP(ox)P(ox (MP))GLPVPGQA	511.269	TMA_MET	2	0.79128	NaN	NaN	P02462	35	0	NaN	4227800
COL4A1	Collagen alpha-1(IV) chain;Arresten	Hydroxyproline,Oxidation (MP)	GP(ox)P(ox (MP))GLPVPGQA	511.269	TMA_NED	2	0.80575	92.467	92.467	P02462	34	1	43377	9750600
COL2A1;COL5A2	Collagen alpha-1(II) chain;Collagen alpha-1(II) chain;Chondrocalcin;Collagen alpha-2(V) chain	2 Hydroxyproline,Oxidation (MP)	P(ox)GEDGRP(ox)GPP(ox (MP))	513.728	TMA_MET	2	NaN	93.162	93.162	P05997	NaN	1	3337	NaN
COL1A2	Collagen alpha-2(I) chain	2 Oxidation (MP)	P(ox (MP))GERGRVGAP(ox (MP))	514.268	TMA_MET	2	NaN	88.294	88.294	P08123	NaN	1	11473	NaN
COL1A2	Collagen alpha-2(I) chain	Oxidation (MP)	IGNP(ox (MP))GRDGAR	514.765	TMA_NED	2	NaN	92.47	49.996	P08123	NaN	1	11469	NaN
COL1A2	Collagen alpha-2(I) chain	Oxidation (MP)	TGARGLP(ox (MP))GER	515.275	TMA_MET	2	6.0772	NaN	NaN	P08123	55	0	NaN	3144000
COL1A2	Collagen alpha-2(I) chain	Oxidation (MP)	TGARGLP(ox (MP))GER	515.275	TMA_NED	2	2.916	146.48	87.565	P08123	36	2	4731	5652900
COL1A1	Collagen alpha-1(I) chain	2 Oxidation (MP)	GPP(ox (MP))GPP(ox (MP))SAGFD	515.727	TMA_NED	2	0.18459	NaN	NaN	P02452	59	0	NaN	9975800
COL1A1	Collagen alpha-1(I) chain	2 Oxidation (MP)	GPP(ox (MP))GPP(ox (MP))SAGFD	515.727	TMA_MET	2	0.015885	148.38	148.38	P02452	67	3	31804	19311000
COL1A2	Collagen alpha-2(I) chain	Unmodified	GPAGARGSDGSV	515.749	TMA_MET	2	NaN	114.86	45.26	P08123	NaN	1	4360	NaN
COL1A2	Collagen alpha-2(I) chain	Unmodified	GPAGARGSDGSV	515.749	TMA_NED	2	0.50823	81.525	28.739	P08123	26	1	3935	3753800
COL1A2	Collagen alpha-2(I) chain	3 Oxidation (MP)	AGRP(ox (MP))GEP(ox (MP))GLM(ox (MP))	516.743	TMA_NED	2	NaN	95.531	24.618	P08123	NaN	1	6017	NaN
COL1A2	Collagen alpha-2(I) chain	3 Oxidation (MP)	AGRP(ox (MP))GEP(ox (MP))GLM(ox (MP))	516.743	TMA_NED	2	NaN	93.374	22.461	P08123	NaN	1	6187	NaN
COL1A2	Collagen alpha-2(I) chain	3 Oxidation (MP)	AGRP(ox (MP))GEP(ox (MP))GLM(ox (MP))	516.743	TMA_MET	2	-1.9345	109.01	48.252	P08123	47	1	6790	14202000
COL1A2	Collagen alpha-2(I) chain	3 Oxidation (MP)	AGRP(ox (MP))GEP(ox (MP))GLM(ox (MP))	516.743	TMA_MET	2	2.9459	122.13	35.262	P08123	46	1	6606	10197000
COL1A2	Collagen alpha-2(I) chain	3 Oxidation (MP)	AGRP(ox (MP))GEP(ox (MP))GLM(ox (MP))	516.743	TMA_NED	2	-1.1211	96.253	31.215	P08123	88	1	6362	7585600
COL3A1	Collagen alpha-1(III) chain	Hydroxyproline	AGERGAP(ox)GFR	517.262	TMA_MET	2	1.2655	NaN	NaN	P02461	71	0	NaN	2770700
COL3A1	Collagen alpha-1(III) chain	Hydroxyproline	AGERGAP(ox)GFR	517.262	TMA_NED	2	3.2583	132.38	97.978	P02461	42	2	6964	4020600
COL1A2	Collagen alpha-2(I) chain	Unmodified	GPVGPAGAVGPR	517.791	TMA_NED	2	3.8595	NaN	NaN	P08123	8	0	NaN	16358000
COL1A1	Collagen alpha-1(I) chain	Unmodified	GPVGPVGARGPA	517.791	TMA_MET	2	-0.051669	107.66	36.358	P02452	65	2	22406	395650000
COL1A1	Collagen alpha-1(I) chain	Unmodified	GPVGPVGARGPA	517.791	TMA_NED	2	1.4649	107.66	9.3653	P02452	35	1	21883	149850000
COL1A2	Collagen alpha-2(I) chain	Unmodified	GPVGPAGAVGPR	517.791	TMA_MET	2	0.34725	143.01	54.068	P08123	43	3	23253	47536000
COL1A2	Collagen alpha-2(I) chain	Unmodified	GPVGPAGAVGPR	517.791	TMA_NED	2	-0.58164	128.69	37.645	P08123	32	3	22701	42576000
COL1A2	Collagen alpha-2(I) chain	Hydroxyproline	VAGAVGEP(ox)GPLG	520.275	TMA_MET	2	1.5614	NaN	NaN	P08123	75	0	NaN	135030000
COL1A2	Collagen alpha-2(I) chain	Hydroxyproline	VAGAVGEP(ox)GPLG	520.275	TMA_NED	2	2.8161	85.265	18.096	P08123	58	1	37299	104450000
COL1A2	Collagen alpha-2(I) chain	Hydroxyproline	VAGAVGEP(ox)GPLG	1039.54	TMA_MET	1	-0.23021	157.58	46.411	P08123	27	1	37225	25263000
COL1A2	Collagen alpha-2(I) chain	Hydroxyproline	VAGAVGEP(ox)GPLG	1039.54	TMA_NED	1	-0.18425	87.435	12.222	P08123	29	1	37234	23207000
COL1A2	Collagen alpha-2(I) chain	Hydroxyproline	GVAGAVGEP(ox)GPL	1039.54	TMA_MET	1	1.111	97.093	38.113	P08123	27	1	43534	13204000
COL1A2	Collagen alpha-2(I) chain	Hydroxyproline	GVAGAVGEP(ox)GPL	1039.54	TMA_NED	1	1.5456	101.33	50.72	P08123	25	1	44044	12524000
COL1A2	Collagen alpha-2(I) chain	Oxidation (MP)	GPAGSRGDGGPP(ox (MP))	520.741	TMA_MET	2	NaN	104.05	48.517	P08123	NaN	1	1788	NaN
COL1A2	Collagen alpha-2(I) chain	Oxidation (MP)	GPAGSRGDGGPP(ox (MP))	520.741	TMA_MET	2	NaN	110.53	43.364	P08123	NaN	1	2120	NaN
COL1A2	Collagen alpha-2(I) chain	Oxidation (MP)	GPAGSRGDGGPP(ox (MP))	520.741	TMA_MET	2	NaN	109.83	54.46	P08123	NaN	1	2489	NaN
COL1A1	Collagen alpha-1(I) chain	3 Oxidation (MP)	P(ox (MP))GERGRP(ox (MP))GAP(ox (MP))	521.257	TMA_NED	2	-1.675	NaN	NaN	P02452	25	0	NaN	49052000
COL1A1	Collagen alpha-1(I) chain	3 Oxidation (MP)	P(ox (MP))GERGRP(ox (MP))GAP(ox (MP))	521.257	TMA_MET	2	0.69341	154.31	154.31	P02452	50	2	4509	69742000
COL1A1	Collagen alpha-1(I) chain	Unmodified	GAVGAKGEAGPQ	521.27	TMA_MET	2	3.6017	160.75	96.714	P02452	45	3	3947	85557000
COL1A1	Collagen alpha-1(I) chain	Unmodified	GAVGAKGEAGPQ	521.27	TMA_NED	2	2.039	159.34	86.179	P02452	52	3	3598	65946000
COL1A2	Collagen alpha-2(I) chain	Unmodified	GPVGAAGATGARG	521.275	TMA_MET	2	2.4829	203.29	134.86	P08123	69	3	8870	48835000
COL1A1	Collagen alpha-1(I) chain	Hydroxyproline,Oxidation (MP)	ARGLP(ox)GTAGLP(ox (MP))	521.288	TMA_NED	2	-0.20787	NaN	NaN	P02452	40	0	NaN	10145000
COL1A1	Collagen alpha-1(I) chain	Hydroxyproline,Oxidation (MP)	ARGLP(ox)GTAGLP(ox (MP))	521.288	TMA_MET	2	-1.3718	114.89	114.89	P02452	69	1	30599	76152000
COL2A1	Collagen alpha-1(II) chain;Collagen alpha-1(II) chain;Chondrocalcin	Unmodified	GLDGAKGEAGAP	521.762	TMA_NED	2	2.378	NaN	NaN	P02458-1	32	0	NaN	8686600
COL2A1	Collagen alpha-1(II) chain;Collagen alpha-1(II) chain;Chondrocalcin	Unmodified	GLDGAKGEAGAP	521.762	TMA_MET	2	0.54262	134.26	77.212	P02458-1	44	1	12821	21927000
COL1A1	Collagen alpha-1(I) chain	Hydroxyproline,Oxidation (MP)	IAGAP(ox)GFP(ox (MP))GAR	523.275	TMA_MET	2	-0.76824	151.27	151.27	P02452	90	5	26930	423780000
COL1A1	Collagen alpha-1(I) chain	Hydroxyproline,Oxidation (MP)	IAGAP(ox)GFP(ox (MP))GAR	523.275	TMA_NED	2	-1.4834	144.38	144.38	P02452	66	3	26715	126730000
COL1A1	Collagen alpha-1(I) chain	Hydroxyproline	GPVGPVGARGP(ox)A	525.788	TMA_MET	2	1.4331	84.568	6.8936	P02452	27	1	15902	5846500
COL1A1	Collagen alpha-1(I) chain	Hydroxyproline	GPVGPVGARGP(ox)A	525.788	TMA_NED	2	1.5732	107.66	28.196	P02452	28	1	15506	5146500
VIM	Vimentin	Unmodified	FRQDVDNAS	526.244	TMA_MET	2	0.29641	NaN	NaN	P08670	37	0	NaN	8482000
VIM	Vimentin	Unmodified	FRQDVDNAS	526.244	TMA_NED	2	-0.88944	113.91	76.375	P08670	29	1	9717	8718100
COL1A1	Collagen alpha-1(I) chain	2 Hydroxyproline	PGRP(ox)GERGPP(ox)	526.268	TMA_NED	2	NaN	158.87	158.87	P02452	NaN	1	3460	NaN
COL3A1	Collagen alpha-1(III) chain	Hydroxyproline,Oxidation (MP)	GPP(ox)GAAGTP(ox (MP))GLQ	527.762	TMA_NED	2	-0.40401	94.806	94.806	P02461	26	1	21413	3538400
COL3A1	Collagen alpha-1(III) chain	2 Hydroxyproline	GPP(ox)GAAGTP(ox)GLQ	527.762	TMA_MET	2	3.4148	89.752	89.752	P02461	21	1	21859	2886100
COL3A1	Collagen alpha-1(III) chain	Deamidation (NQ),Oxidation (MP)	GPAGAN(Deamidation (NQ))GAP(ox (MP))GLR	527.767	TMA_MET	2	-1.4817	141.39	28.133	P02461	64	2	14517	61744000
COL3A1	Collagen alpha-1(III) chain	Deamidation (NQ),Oxidation (MP)	GPAGAN(Deamidation (NQ))GAP(ox (MP))GLR	527.767	TMA_NED	2	-0.47139	127.56	38.746	P02461	76	3	14143	44952000
COL3A1	Collagen alpha-1(III) chain	Deamidation (NQ),Oxidation (MP)	GPAGAN(Deamidation (NQ))GAP(ox (MP))GLR	527.767	TMA_MET	2	1.0927	95.909	24.217	P02461	37	1	15865	4742700
COL3A1	Collagen alpha-1(III) chain	Deamidation (NQ),Hydroxyproline	GPAGQQ(Deamidation (NQ))GAIGSP(ox)	528.751	TMA_NED	2	1.7659	87.181	16.434	P02461	34	1	17823	33470000
COL3A1	Collagen alpha-1(III) chain	Deamidation (NQ),Hydroxyproline	GPAGQQ(Deamidation (NQ))GAIGSP(ox)	528.751	TMA_MET	2	2.3773	NaN	NaN	P02461	32	0	NaN	20426000
COL1A2	Collagen alpha-2(I) chain	Unmodified	GPAGATGDRGEA	529.747	TMA_NED	2	-4.3877	101.65	30.83	P08123	5	1	2716	26901000
COL1A2	Collagen alpha-2(I) chain	Unmodified	GPAGATGDRGEA	529.747	TMA_MET	2	0.067251	NaN	NaN	P08123	6	0	NaN	628970
COL1A2	Collagen alpha-2(I) chain	Unmodified	GARGSDGSVGPV	529.765	TMA_NED	2	-0.45423	83.647	48.716	P08123	61	1	13808	654070000
COL1A2	Collagen alpha-2(I) chain	Unmodified	GARGSDGSVGPV	529.765	TMA_NED	2	-0.46358	85.862	54.332	P08123	55	1	14406	506900000
COL1A2	Collagen alpha-2(I) chain	Unmodified	GARGSDGSVGPV	529.765	TMA_NED	2	-1.0982	85.744	41.627	P08123	56	1	14822	135630000
COL1A2	Collagen alpha-2(I) chain	Unmodified	GARGSDGSVGPV	1058.52	TMA_MET	1	-1.0062	148.69	100.65	P08123	15	1	14118	4267900
COL1A2	Collagen alpha-2(I) chain	Unmodified	GARGSDGSVGPV	529.765	TMA_MET	2	-0.95206	NaN	NaN	P08123	51	0	NaN	923870000
COL1A2	Collagen alpha-2(I) chain	Unmodified	GARGSDGSVGPV	529.765	TMA_MET	2	-0.74287	NaN	NaN	P08123	135	0	NaN	817830000
COL3A1	Collagen alpha-1(III) chain	Oxidation (MP)	LAGTAGEP(ox (MP))GRD	530.257	TMA_MET	2	3.702	126.07	70.391	P02461	32	2	3950	10884000
COL3A1	Collagen alpha-1(III) chain	Oxidation (MP)	LAGTAGEP(ox (MP))GRD	530.257	TMA_NED	2	1.4342	118.18	71.11	P02461	32	1	3605	5479600
COL1A1	Collagen alpha-1(I) chain	2 Hydroxyproline	GAKGLTGSP(ox)GSP(ox)	530.767	TMA_MET	2	2.315	114.5	114.5	P02452	42	1	3412	7154700
COL5A1;COL11A1	Collagen alpha-1(V) chain;Collagen alpha-1(XI) chain	3 Oxidation (MP)	GPP(ox (MP))GTM(ox (MP))LM(ox (MP))LP	531.254	TMA_MET	2	-2.4288	108.24	108.24	P20908	60	1	55519	68752000
COL5A1;COL11A1	Collagen alpha-1(V) chain;Collagen alpha-1(XI) chain	3 Oxidation (MP)	GPP(ox (MP))GTM(ox (MP))LM(ox (MP))LP	531.254	TMA_NED	2	-0.89518	110.61	110.61	P20908	50	2	55788	21359000
COL4A1	Collagen alpha-1(IV) chain;Arresten	Hydroxyproline,Oxidation (MP)	GPP(ox)GIGIP(ox (MP))GLR	533.306	TMA_MET	2	NaN	95.531	95.531	P02462	NaN	1	47358	NaN
COL4A1	Collagen alpha-1(IV) chain;Arresten	Hydroxyproline,Oxidation (MP)	GPP(ox)GIGIP(ox (MP))GLR	533.306	TMA_NED	2	-0.27937	124.08	124.08	P02462	61	4	46963	34095000
COL4A1	Collagen alpha-1(IV) chain;Arresten	2 Oxidation (MP)	GPP(ox (MP))GIGIP(ox (MP))GLR	533.306	TMA_MET	2	0.56304	98.299	98.299	P02462	65	3	46785	7144600
COL1A2	Collagen alpha-2(I) chain	Deamidation (NQ)	GPAGVRGPN(Deamidation (NQ))GDA	534.757	TMA_MET	2	NaN	102.52	25.697	P08123	NaN	1	12757	NaN
COL1A2	Collagen alpha-2(I) chain	Deamidation (NQ)	GPAGVRGPN(Deamidation (NQ))GDA	534.757	TMA_MET	2	NaN	113.93	54.681	P08123	NaN	1	12955	NaN
COL1A1	Collagen alpha-1(I) chain	Unmodified	GPSGASGERGPP	534.757	TMA_MET	2	2.2554	125.68	39.951	P02452	84	3	6320	4627100
COL5A1	Collagen alpha-1(V) chain	Oxidation (MP)	GPAGSP(ox (MP))GERGPA	534.757	TMA_MET	2	3.3351	111.61	25.876	P20908	18	1	3513	3777400
COL5A1	Collagen alpha-1(V) chain	Oxidation (MP)	GPAGSP(ox (MP))GERGPA	534.757	TMA_NED	2	0.84201	93.111	14.962	P20908	20	1	3105	2684600
COL1A1	Collagen alpha-1(I) chain	Unmodified	GPSGASGERGPP	534.757	TMA_NED	2	2.2183	NaN	NaN	P02452	59	0	NaN	1856000
COL1A2	Collagen alpha-2(I) chain	Unmodified	GPKGEIGAVGNA	535.285	TMA_NED	2	-0.35715	121.73	75.307	P08123	31	1	19012	49272000
COL1A2	Collagen alpha-2(I) chain	Unmodified	GPKGEIGAVGNA	535.285	TMA_MET	2	-0.9248	128.6	80.896	P08123	29	2	19565	37173000
COL3A1	Collagen alpha-1(III) chain	Hydroxyproline	GPGGDKGDTGP(ox)P	535.741	TMA_MET	2	1.6129	101.65	52.901	P02461	405	6	2061	2055700
TLN1	Talin-1	Unmodified	AARDVAGGLRS	536.797	TMA_NED	2	NaN	98.254	69.336	Q9Y490	NaN	1	22695	NaN
COL1A2	Collagen alpha-2(I) chain	Deamidation (NQ),Hydroxyproline	GNP(ox)GAN(Deamidation (NQ))GLTGAK	537.265	TMA_NED	2	0.37387	94.087	44.99	P08123	38	2	6906	3825200
COL1A2	Collagen alpha-2(I) chain	Deamidation (NQ),Hydroxyproline	GNP(ox)GAN(Deamidation (NQ))GLTGAK	537.265	TMA_MET	2	0.22634	NaN	NaN	P08123	37	0	NaN	4159400
COL1A1;COL2A1	Collagen alpha-1(I) chain;Collagen alpha-1(II) chain;Collagen alpha-1(II) chain;Chondrocalcin	Oxidation (MP)	GATGFP(ox (MP))GAAGRV	538.778	TMA_MET	2	0.69745	95.502	24.051	P02452	70	3	29138	57576000
COL1A1;COL2A1	Collagen alpha-1(I) chain;Collagen alpha-1(II) chain;Collagen alpha-1(II) chain;Chondrocalcin	Oxidation (MP)	GATGFP(ox (MP))GAAGRV	538.778	TMA_NED	2	1.8034	95.358	22.751	P02452	53	2	28516	33398000
COL14A1	Collagen alpha-1(XIV) chain	Oxidation (MP)	VAEFDLM(ox (MP))HT	539.747	TMA_MET	2	NaN	83.364	55.19	Q05707-3	NaN	1	38145	NaN
COL14A1	Collagen alpha-1(XIV) chain	Oxidation (MP)	VAEFDLM(ox (MP))HT	539.747	TMA_MET	2	NaN	86.472	57.555	Q05707-3	NaN	1	38349	NaN
COL6A2	Collagen alpha-2(VI) chain	Unmodified	FSHVGAGVVHA	540.783	TMA_NED	2	1.6974	124.83	81.588	P12110	21	1	23247	7808300
COL3A1	Collagen alpha-1(III) chain	2 Oxidation (MP)	GPP(ox (MP))GEP(ox (MP))GQAGPS	541.741	TMA_MET	2	1.3347	122.28	122.28	P02461	48	2	7434	4146900
COL3A1	Collagen alpha-1(III) chain	2 Oxidation (MP)	GPP(ox (MP))GEP(ox (MP))GQAGPS	541.741	TMA_NED	2	1.6487	94.692	94.692	P02461	38	3	6949	2344500
COL3A1	Collagen alpha-1(III) chain	2 Hydroxyproline	GLQGLP(ox)GTGGP(ox)P	541.777	TMA_MET	2	0.46131	91.064	91.064	P02461	44	1	39435	9699400
COL3A1	Collagen alpha-1(III) chain	2 Hydroxyproline	GLQGLP(ox)GTGGP(ox)P	541.777	TMA_NED	2	1.2688	NaN	NaN	P02461	41	0	NaN	9620400
COL1A1	Collagen alpha-1(I) chain	Oxidation (MP)	IAGQRGVVGLP(ox (MP))	541.819	TMA_MET	2	-2.7321	96.492	50.774	P02452	137	1	34139	8263500000
COL1A1	Collagen alpha-1(I) chain	Oxidation (MP)	IAGQRGVVGLP(ox (MP))	541.819	TMA_NED	2	-4.1459	97.093	55.427	P02452	155	2	34536	6719400000
COL1A1	Collagen alpha-1(I) chain	Oxidation (MP)	IAGQRGVVGLP(ox (MP))	1082.63	TMA_MET	1	-3.2737	122.18	79.577	P02452	37	3	34090	84391000
COL1A1	Collagen alpha-1(I) chain	Oxidation (MP)	IAGQRGVVGLP(ox (MP))	1082.63	TMA_NED	1	-5.8599	NaN	NaN	P02452	32	0	NaN	68705000
COL1A1	Collagen alpha-1(I) chain	Hydroxyproline,Oxidation (MP)	GPPGEP(ox)GEP(ox (MP))GAS	542.233	TMA_MET	2	-0.70569	96.367	96.367	P02452	70	1	9759	10175000
COL1A1	Collagen alpha-1(I) chain	Hydroxyproline,Oxidation (MP)	PGEPGEP(ox)GASGP(ox (MP))	542.233	TMA_MET	2	-0.70569	84.498	84.498	P02452	70	1	9673	10175000
COL1A1	Collagen alpha-1(I) chain	Hydroxyproline,Oxidation (MP)	GPPGEP(ox)GEP(ox (MP))GAS	542.233	TMA_NED	2	0.64576	NaN	NaN	P02452	60	0	NaN	4079800
COL1A1	Collagen alpha-1(I) chain	Deamidation (NQ),Hydroxyproline	IAGQ(Deamidation (NQ))RGVVGLP(ox)	542.311	TMA_NED	2	-2.558	123.69	82.661	P02452	113	2	36499	3564900000
COL1A1	Collagen alpha-1(I) chain	Deamidation (NQ),Hydroxyproline	IAGQ(Deamidation (NQ))RGVVGLP(ox)	542.311	TMA_MET	2	-1.2751	109.01	63.332	P02452	87	2	36490	1483900000
COL1A1	Collagen alpha-1(I) chain	Deamidation (NQ),Hydroxyproline	IAGQ(Deamidation (NQ))RGVVGLP(ox)	1083.62	TMA_MET	1	-2.7665	101.33	47.392	P02452	23	2	36425	13942000
COL1A1	Collagen alpha-1(I) chain	Deamidation (NQ),Hydroxyproline	IAGQ(Deamidation (NQ))RGVVGLP(ox)	1083.62	TMA_NED	1	-4.5184	NaN	NaN	P02452	22	0	NaN	51759000
COL1A1	Collagen alpha-1(I) chain	Oxidation (MP)	GPSGASGERGPP(ox (MP))	542.755	TMA_MET	2	-4.2263	216.45	99.411	P02452	48	4	2850	272810000
COL1A1	Collagen alpha-1(I) chain	Oxidation (MP)	GPSGASGERGPP(ox (MP))	542.755	TMA_NED	2	-6.2557	NaN	NaN	P02452	23	0	NaN	453820
COL1A2	Collagen alpha-2(I) chain	Oxidation (MP)	GPSGLP(ox (MP))GERGAA	542.773	TMA_NED	2	NaN	105.52	40.296	P08123	NaN	1	13930	NaN
COL1A2	Collagen alpha-2(I) chain	2 Hydroxyproline	GPIGSAGPP(ox)GFP(ox)	543.267	TMA_NED	2	2.7245	107.32	107.32	P08123	57	1	48856	21000000
COL1A2	Collagen alpha-2(I) chain	2 Hydroxyproline	GPIGSAGPP(ox)GFP(ox)	543.267	TMA_MET	2	1.3819	NaN	NaN	P08123	59	0	NaN	17865000
COL3A1	Collagen alpha-1(III) chain	Hydroxyproline,Oxidation (MP)	GDKGEGGAP(ox)GLP(ox (MP))	543.757	TMA_NED	2	-0.28158	85.533	85.533	P02461	53	1	13234	24140000
COL3A1	Collagen alpha-1(III) chain	Hydroxyproline,Oxidation (MP)	GDKGEGGAP(ox)GLP(ox (MP))	543.757	TMA_MET	2	-0.55312	NaN	NaN	P02461	74	0	NaN	28049000
COL3A1	Collagen alpha-1(III) chain	3 Oxidation (MP)	GPP(ox (MP))GTAGFP(ox (MP))GSP(ox (MP))	545.246	TMA_MET	2	-1.7154	186.13	186.13	P02461	105	6	30499	459060000
COL3A1	Collagen alpha-1(III) chain	3 Oxidation (MP)	GPP(ox (MP))GTAGFP(ox (MP))GSP(ox (MP))	1089.48	TMA_MET	1	-2.3664	199.02	199.02	P02461	69	5	29908	136920000
COL3A1	Collagen alpha-1(III) chain	3 Oxidation (MP)	GPP(ox (MP))GTAGFP(ox (MP))GSP(ox (MP))	545.246	TMA_NED	2	0.23477	186.13	186.13	P02461	101	6	29703	450240000
COL3A1	Collagen alpha-1(III) chain	3 Oxidation (MP)	GPP(ox (MP))GTAGFP(ox (MP))GSP(ox (MP))	1089.48	TMA_NED	1	-1.2708	199.29	199.29	P02461	83	6	29574	157280000
COL4A1	Collagen alpha-1(IV) chain;Arresten	Oxidation (MP)	GP(ox (MP))PGIVIGTGPL	1093.63	TMA_MET	1	-4.369	122.13	46.594	P02462	23	2	67043	5334900
COL4A1	Collagen alpha-1(IV) chain;Arresten	Oxidation (MP)	GP(ox (MP))PGIVIGTGPL	1093.63	TMA_NED	1	-6.588	NaN	NaN	P02462	32	0	NaN	12548000
COL1A2	Collagen alpha-2(I) chain	Oxidation (MP)	GPAGKEGPVGLP(ox (MP))	547.796	TMA_MET	2	-2.7974	118.71	68.996	P08123	40	2	27492	66368000
COL1A2	Collagen alpha-2(I) chain	Oxidation (MP)	GPAGKEGPVGLP(ox (MP))	547.796	TMA_NED	2	-3.8538	121.73	72.018	P08123	41	1	27228	50066000
COL4A1	Collagen alpha-1(IV) chain;Arresten	Hydroxyproline	GPVGPPGFTGP(ox)P	548.277	TMA_NED	2	-3.3835	86.794	12.621	P02462	36	1	8622	2849400
COL4A1	Collagen alpha-1(IV) chain;Arresten	Hydroxyproline	GPVGPPGFTGPP(ox)	548.277	TMA_MET	2	-2.0514	87.323	20.524	P02462	33	2	9217	1847400
COL1A2	Collagen alpha-2(I) chain	Unmodified	GNIGPAGKEGPV	548.293	TMA_MET	2	3.2805	96.342	45.066	P08123	46	1	22790	54103000
COL1A2	Collagen alpha-2(I) chain	Unmodified	GNIGPAGKEGPV	548.293	TMA_NED	2	5.7429	NaN	NaN	P08123	29	0	NaN	24132000
COL3A1;COL2A1	Collagen alpha-1(III) chain;Collagen alpha-1(II) chain;Collagen alpha-1(II) chain;Chondrocalcin	Deamidation (NQ),2 Hydroxyproline,Oxidation (MP)	GPP(ox)GSN(Deamidation (NQ))GNP(ox)GPP(ox (MP))	548.731	TMA_NED	2	-2.0433	86.794	86.794	P02461	44	1	6754	1188700
COL3A1;COL2A1	Collagen alpha-1(III) chain;Collagen alpha-1(II) chain;Collagen alpha-1(II) chain;Chondrocalcin	Deamidation (NQ),2 Hydroxyproline,Oxidation (MP)	GPP(ox)GSN(Deamidation (NQ))GNP(ox)GPP(ox (MP))	548.731	TMA_MET	2	-3.8812	NaN	NaN	P02461	61	0	NaN	1776300
COL1A2	Collagen alpha-2(I) chain	Oxidation (MP)	GVAGAVGEP(ox (MP))GPLG	548.785	TMA_MET	2	-1.0693	100.45	42.861	P08123	92	2	41957	560490000
COL1A2	Collagen alpha-2(I) chain	Oxidation (MP)	GVAGAVGEP(ox (MP))GPLG	548.785	TMA_NED	2	-0.95333	101.28	43.694	P08123	75	2	42430	421430000
COL1A2	Collagen alpha-2(I) chain	Oxidation (MP)	GVAGAVGEP(ox (MP))GPLG	1096.56	TMA_NED	1	-1.8572	102.41	33.782	P08123	41	3	42685	112760000
COL1A2	Collagen alpha-2(I) chain	Oxidation (MP)	GVAGAVGEP(ox (MP))GPLG	1096.56	TMA_MET	1	-1.9427	NaN	NaN	P08123	50	0	NaN	124480000
COL1A2	Collagen alpha-2(I) chain	Hydroxyproline	GARGLVGEP(ox)GPA	548.791	TMA_NED	2	0.82661	133.86	78.332	P08123	63	3	21051	395940000
COL1A2	Collagen alpha-2(I) chain	Hydroxyproline	GARGLVGEP(ox)GPA	548.791	TMA_MET	2	1.5362	133.86	78.332	P08123	67	3	21327	229110000
COL1A2	Collagen alpha-2(I) chain	Unmodified	GPVGRTGEVGAV	549.799	TMA_NED	2	-1.3898	134.05	69.631	P08123	66	5	23034	5863000000
COL1A2	Collagen alpha-2(I) chain	Unmodified	GPVGRTGEVGAV	549.799	TMA_MET	2	-1.3858	117.31	66.507	P08123	145	6	23785	5720000000
COL1A1	Collagen alpha-1(I) chain	Hydroxyproline,Oxidation (MP)	GARGLP(ox)GTAGLP(ox (MP))	549.799	TMA_NED	2	-0.62136	83.948	83.948	P02452	148	1	30536	341580000
COL1A2	Collagen alpha-2(I) chain	Unmodified	GPVGRTGEVGAV	549.799	TMA_NED	2	-0.29202	81.099	38.23	P08123	71	1	23684	73314000
COL1A2	Collagen alpha-2(I) chain	Unmodified	GPVGRTGEVGAV	1098.59	TMA_NED	1	-3.3614	130.98	94.222	P08123	23	2	22899	29680000
COL1A2	Collagen alpha-2(I) chain	Unmodified	GPVGRTGEVGAV	1098.59	TMA_MET	1	-2.8811	112.71	80.84	P08123	26	2	23131	15241000
COL1A1	Collagen alpha-1(I) chain	Hydroxyproline,Oxidation (MP)	GARGLP(ox)GTAGLP(ox (MP))	549.799	TMA_MET	2	-2.0557	NaN	NaN	P02452	154	0	NaN	432350000
COL1A2	Collagen alpha-2(I) chain	Oxidation (MP)	GSP(ox (MP))GNIGPAGKE	550.273	TMA_MET	2	1.317	85.958	31.542	P08123	69	1	9291	24815000
COL1A2	Collagen alpha-2(I) chain	Oxidation (MP)	GSP(ox (MP))GNIGPAGKE	550.273	TMA_NED	2	0.33006	84.896	34.217	P08123	75	3	8654	16618000
COL1A2	Collagen alpha-2(I) chain	Oxidation (MP)	GATGARGLVGEP(ox (MP))	550.788	TMA_NED	2	2.8159	104.39	43.712	P08123	46	2	19291	111880000
COL1A2	Collagen alpha-2(I) chain	Oxidation (MP)	GATGARGLVGEP(ox (MP))	550.788	TMA_MET	2	2.8213	86.18	41.099	P08123	45	1	20013	96396000
COL3A1	Collagen alpha-1(III) chain	2 Oxidation (MP)	GGKGEM(ox (MP))GPAGIP(ox (MP))	551.764	TMA_MET	2	-0.99094	101.9	101.9	P02461	104	4	16594	133880000
COL3A1	Collagen alpha-1(III) chain	2 Oxidation (MP)	GGKGEM(ox (MP))GPAGIP(ox (MP))	551.764	TMA_NED	2	-1.2063	97.565	97.565	P02461	82	3	15832	141980000
COL1A1	Collagen alpha-1(I) chain	2 Hydroxyproline	GIAGAP(ox)GFP(ox)GAR	551.786	TMA_MET	2	0.55267	105.57	105.57	P02452	116	4	30829	431710000
COL1A1	Collagen alpha-1(I) chain	2 Hydroxyproline	GIAGAP(ox)GFP(ox)GAR	551.786	TMA_NED	2	1.5289	113.26	113.26	P02452	112	3	30648	415750000
COL6A3	Collagen alpha-3(VI) chain	Unmodified	DPAVELKQFG	552.29	TMA_NED	2	-0.38729	118.5	57.148	P12111-4	29	2	47447	23536000
COL6A3	Collagen alpha-3(VI) chain	Unmodified	DPAVELKQFG	552.29	TMA_MET	2	1.6604	109.48	68.049	P12111-4	32	1	47338	9744700
COL1A1	Collagen alpha-1(I) chain	Hydroxyproline,Oxidation (MP)	GGP(ox)GSRGFP(ox (MP))GAD	553.747	TMA_MET	2	-0.17907	91.701	91.701	P02452	87	1	13575	54124000
COL1A1	Collagen alpha-1(I) chain	Hydroxyproline,Oxidation (MP)	GGP(ox)GSRGFP(ox (MP))GAD	553.747	TMA_NED	2	-0.72317	95.483	95.483	P02452	77	2	13340	43047000
COL1A1	Collagen alpha-1(I) chain	Hydroxyproline	GSRGFP(ox)GADGVA	553.765	TMA_MET	2	0.33915	89.827	53.126	P02452	99	1	24605	472940000
COL1A1	Collagen alpha-1(I) chain	Hydroxyproline	GSRGFP(ox)GADGVA	553.765	TMA_NED	2	1.1091	82.445	53.275	P02452	96	1	23493	290910000
COL3A1	Collagen alpha-1(III) chain	Hydroxyproline	GPNGIP(ox)GEKGPA	555.283	TMA_MET	2	-0.90609	140.45	54.776	P02461	81	4	16443	54257000
COL3A1	Collagen alpha-1(III) chain	Hydroxyproline	GPNGIP(ox)GEKGPA	555.283	TMA_NED	2	-1.3305	134.23	58.128	P02461	57	3	16094	33994000
COL4A1	Collagen alpha-1(IV) chain;Arresten	Hydroxyproline,Oxidation (MP)	GP(ox)P(ox (MP))GIVIGTGPL	555.314	TMA_NED	2	-1.1561	177.65	177.65	P02462	28	2	64689	12964000
COL4A1	Collagen alpha-1(IV) chain;Arresten	2 Hydroxyproline	GP(ox)P(ox)GIVIGTGPL	555.314	TMA_MET	2	0.0093142	104.45	104.45	P02462	27	1	64527	3557900
COL3A1	Collagen alpha-1(III) chain	Deamidation (NQ),Hydroxyproline	GPN(Deamidation (NQ))GIP(ox)GEKGPA	555.775	TMA_MET	2	0.92418	126.39	51.388	P02461	58	3	18976	67384000
COL3A1	Collagen alpha-1(III) chain	Deamidation (NQ),Hydroxyproline	GPN(Deamidation (NQ))GIP(ox)GEKGPA	555.775	TMA_NED	2	2.1037	148.91	48.669	P02461	47	3	18243	38381000
COL3A1	Collagen alpha-1(III) chain	Deamidation (NQ),Hydroxyproline	GPN(Deamidation (NQ))GIP(ox)GEKGPA	555.775	TMA_MET	2	1.1045	87.149	32.167	P02461	51	1	19581	29116000
COL3A1	Collagen alpha-1(III) chain	Deamidation (NQ),Hydroxyproline	GPN(Deamidation (NQ))GIP(ox)GEKGPA	555.775	TMA_NED	2	1.0312	96.342	31.118	P02461	44	1	19061	19322000
COL3A1	Collagen alpha-1(III) chain	Deamidation (NQ),Hydroxyproline	GPN(Deamidation (NQ))GIP(ox)GEKGPA	555.775	TMA_MET	2	1.0107	86.879	30.621	P02461	50	1	20365	9740400
COL3A1	Collagen alpha-1(III) chain	Deamidation (NQ),Hydroxyproline	GPN(Deamidation (NQ))GIP(ox)GEKGPA	555.775	TMA_NED	2	2.0211	104.05	34.624	P02461	45	1	19760	8126200
COL1A2	Collagen alpha-2(I) chain	Unmodified	GPKGENGVVGPT	556.291	TMA_NED	2	1.1882	150.27	82.251	P08123	34	3	12440	24249000
COL1A2	Collagen alpha-2(I) chain	Unmodified	GPKGENGVVGPT	556.291	TMA_MET	2	0.79503	148.94	92.566	P08123	34	1	12912	23913000
COL1A1	Collagen alpha-1(I) chain	Oxidation (MP)	GAKGEP(ox (MP))GPVGVQ	556.291	TMA_NED	2	3.7103	84.658	22.659	P02452	40	1	10738	9417500
COL1A1	Collagen alpha-1(I) chain	Oxidation (MP)	GAKGEP(ox (MP))GPVGVQ	556.291	TMA_MET	2	4.2269	NaN	NaN	P02452	34	0	NaN	10072000
COL5A1	Collagen alpha-1(V) chain	Hydroxyproline	GPSGADGEP(ox)GPR	556.752	TMA_MET	2	-0.34521	114.4	24.515	P20908	30	1	4416	27167000
COL5A1	Collagen alpha-1(V) chain	Hydroxyproline	GPSGADGEP(ox)GPR	556.752	TMA_NED	2	-2.5091	126.55	20.611	P20908	20	1	2727	16838000
COL5A1	Collagen alpha-1(V) chain	Hydroxyproline	GPSGADGEPGP(ox)R	556.752	TMA_MET	2	0.12786	130.66	33.225	P20908	29	2	3111	5948800
COL5A1	Collagen alpha-1(V) chain	Hydroxyproline	GPSGADGEP(ox)GPR	556.752	TMA_NED	2	2.0287	NaN	NaN	P20908	12	0	NaN	4820900
COL1A2	Collagen alpha-2(I) chain	Deamidation (NQ)	GPKGEN(Deamidation (NQ))GVVGPT	556.783	TMA_NED	2	1.4749	138.08	86.734	P08123	46	1	13951	80059000
COL1A2	Collagen alpha-2(I) chain	Deamidation (NQ)	GPKGEN(Deamidation (NQ))GVVGPT	556.783	TMA_NED	2	3.2007	144.65	93.304	P08123	34	2	15512	48479000
COL1A2	Collagen alpha-2(I) chain	Deamidation (NQ)	GPKGEN(Deamidation (NQ))GVVGPT	556.783	TMA_MET	2	3.9709	147.75	93.786	P08123	41	2	15909	42569000
COL1A2	Collagen alpha-2(I) chain	Deamidation (NQ)	GPKGEN(Deamidation (NQ))GVVGPT	556.783	TMA_MET	2	2.8585	153.05	99.077	P08123	27	2	15498	23593000
COL1A2	Collagen alpha-2(I) chain	Deamidation (NQ)	GPKGEN(Deamidation (NQ))GVVGPT	556.783	TMA_NED	2	2.1712	125.71	88.164	P08123	26	2	15100	22935000
COL3A1	Collagen alpha-1(III) chain	2 Hydroxyproline	GAAGEP(ox)GRDGVP(ox)	557.76	TMA_MET	2	1.5505	98.048	98.048	P02461	66	1	6260	3369300
COL3A1	Collagen alpha-1(III) chain	2 Hydroxyproline	GAAGEP(ox)GRDGVP(ox)	557.76	TMA_NED	2	-0.19922	NaN	NaN	P02461	46	0	NaN	2116400
COL5A2	Collagen alpha-2(V) chain	Unmodified	GVRGSVGEAGPE	557.778	TMA_MET	2	0.45257	88.392	42.712	P05997	53	2	14256	288900000
COL5A2	Collagen alpha-2(V) chain	Unmodified	GVRGSVGEAGPE	557.778	TMA_NED	2	0.52955	126.55	59.554	P05997	51	2	13655	184160000
COL1A2	Collagen alpha-2(I) chain	Unmodified	GPAGATGDRGEAG	558.257	TMA_MET	2	-3.2321	115.78	31.569	P08123	37	1	2734	43965000
COL3A1	Collagen alpha-1(III) chain	Hydroxyproline	GLAGTAGEP(ox)GRD	558.768	TMA_MET	2	-3.8562	98.048	45.332	P02461	85	2	9280	66153000
COL1A1	Collagen alpha-1(I) chain	2 Hydroxyproline	GPAGSP(ox)GFQGLP(ox)	558.77	TMA_NED	2	1.2464	105.57	105.57	P02452	49	1	44493	34109000
COL1A1	Collagen alpha-1(I) chain	2 Hydroxyproline	GPAGSP(ox)GFQGLP(ox)	558.77	TMA_MET	2	2.2715	119.17	119.17	P02452	38	3	44028	30227000
COL3A1	Collagen alpha-1(III) chain	Hydroxyproline	GLAGTAGEP(ox)GRD	558.768	TMA_NED	2	-2.2401	103.7	40.135	P02461	72	1	8878	52068000
COL1A1	Collagen alpha-1(I) chain	2 Hydroxyproline	GPAGSP(ox)GFQGLP(ox)	1116.53	TMA_NED	1	0.92359	113.26	113.26	P02452	20	1	44556	4928000
COL1A1	Collagen alpha-1(I) chain	2 Hydroxyproline	GPAGSP(ox)GFQGLP(ox)	1116.53	TMA_MET	1	2.9351	107.01	107.01	P02452	19	1	43983	4195900
COL5A2	Collagen alpha-2(V) chain	2 Hydroxyproline	GPLGIP(ox)GSSGFP(ox)	559.28	TMA_NED	2	1.9214	82.671	82.671	P05997	40	1	59441	18838000
COL5A2	Collagen alpha-2(V) chain	2 Hydroxyproline	GPLGIP(ox)GSSGFP(ox)	559.28	TMA_MET	2	4.8693	NaN	NaN	P05997	42	0	NaN	10060000
COL1A2	Collagen alpha-2(I) chain	Unmodified	IRGPQGHQGPA	559.297	TMA_MET	2	-0.057906	107.29	42.043	P08123	7	1	4284	4767900
COL5A1;COL11A2;COL11A1	Collagen alpha-1(V) chain;Collagen alpha-2(XI) chain;Collagen alpha-1(XI) chain	Oxidation (MP)	GPP(ox (MP))GEVIQPLP	560.306	TMA_MET	2	-0.73215	122.74	59.177	P20908	55	2	53621	58062000
COL5A1;COL11A2;COL11A1	Collagen alpha-1(V) chain;Collagen alpha-2(XI) chain;Collagen alpha-1(XI) chain	Oxidation (MP)	GPP(ox (MP))GEVIQPLP	560.306	TMA_NED	2	1.2958	120.65	68.163	P20908	43	2	54137	17547000
COL5A1;COL11A2;COL11A1	Collagen alpha-1(V) chain;Collagen alpha-2(XI) chain;Collagen alpha-1(XI) chain	Oxidation (MP)	GP(ox (MP))PGEVIQPLP	1119.6	TMA_MET	1	-0.24511	117.4	37.686	P20908	27	1	53736	5186300
COL5A1;COL11A2;COL11A1	Collagen alpha-1(V) chain;Collagen alpha-2(XI) chain;Collagen alpha-1(XI) chain	Oxidation (MP)	GP(ox (MP))PGEVIQPLP	1119.6	TMA_NED	1	4.5894	NaN	NaN	P20908	17	0	NaN	2395500
COL1A1	Collagen alpha-1(I) chain	2 Oxidation (MP)	GPAGRP(ox (MP))GEVGPP(ox (MP))	561.781	TMA_MET	2	0.57769	141.2	141.2	P02452	135	7	9797	194660000
COL1A1	Collagen alpha-1(I) chain	Hydroxyproline,Oxidation (MP)	GPAGRP(ox)GEVGPP(ox (MP))	561.781	TMA_NED	2	-0.088177	146.23	146.23	P02452	126	4	9650	153300000
COL1A1	Collagen alpha-1(I) chain	2 Oxidation (MP)	GPAGRP(ox (MP))GEVGPP(ox (MP))	561.781	TMA_NED	2	0.39265	85.676	85.676	P02452	45	1	13175	9103500
COL1A1	Collagen alpha-1(I) chain	2 Oxidation (MP)	GPAGRP(ox (MP))GEVGPP(ox (MP))	561.781	TMA_MET	2	1.2567	103.82	103.82	P02452	58	1	13396	7995100
COL1A1	Collagen alpha-1(I) chain	Unmodified	GPAGERGEQGPA	563.268	TMA_NED	2	NaN	171.33	0	P02452	NaN	1	4161	NaN
COL1A1	Collagen alpha-1(I) chain	Unmodified	GPAGERGEQGPA	563.268	TMA_NED	2	NaN	157.34	0	P02452	NaN	1	4362	NaN
COL1A1	Collagen alpha-1(I) chain	Unmodified	GPAGERGEQGPA	563.268	TMA_NED	2	NaN	111.06	0	P02452	NaN	1	4570	NaN
COL1A1	Collagen alpha-1(I) chain	Unmodified	GPAGERGEQGPA	563.268	TMA_MET	2	-0.60751	151.22	0	P02452	86	4	4367	7204800000
COL1A1	Collagen alpha-1(I) chain	Unmodified	GPAGERGEQGPA	1125.53	TMA_MET	1	-1.9512	169.93	8.7605	P02452	4	1	4378	49703000
COL3A1	Collagen alpha-1(III) chain	Unmodified	GADGVPGKDGPR	375.86	TMA_MET	3	1.6799	NaN	NaN	P02461	38	0	NaN	34339000
COL3A1	Collagen alpha-1(III) chain	Unmodified	GADGVPGKDGPR	375.86	TMA_NED	3	-0.95794	87.777	21.291	P02461	23	1	4420	53944000
COL1A1	Collagen alpha-1(I) chain	Oxidation (MP)	GPPGESGREGAP(ox (MP))	563.76	TMA_MET	2	0.55557	121.73	32.785	P02452	29	1	4273	233140000
COL3A1	Collagen alpha-1(III) chain	Oxidation (MP)	GANGLSGERGPP(ox (MP))	564.276	TMA_NED	2	2.1122	165.58	120.5	P02461	52	3	12153	27404000
COL3A1	Collagen alpha-1(III) chain	Oxidation (MP)	GANGLSGERGPP(ox (MP))	564.276	TMA_MET	2	1.8382	158.57	104.79	P02461	46	3	12834	27130000
COL1A2	Collagen alpha-2(I) chain	Oxidation (MP)	GP(ox (MP))KGENGVVGPT	564.288	TMA_MET	2	2.3518	185.6	96.241	P08123	36	2	12155	100790000
COL1A2	Collagen alpha-2(I) chain	Oxidation (MP)	GP(ox (MP))KGENGVVGPT	564.288	TMA_NED	2	0.85927	153.05	74.529	P08123	35	3	11709	75995000
COL1A2	Collagen alpha-2(I) chain	Hydroxyproline	GSP(ox)GERGEVGPA	564.768	TMA_MET	2	-0.80474	83.309	29.151	P08123	163	1	7482	429950000
COL1A2	Collagen alpha-2(I) chain	Hydroxyproline	GSP(ox)GERGEVGPA	564.768	TMA_NED	2	-0.71887	91.658	38.288	P08123	166	4	7043	243330000
COL3A1	Collagen alpha-1(III) chain	Deamidation (NQ),Oxidation (MP)	GAN(Deamidation (NQ))GLSGERGPP(ox (MP))	564.768	TMA_NED	2	0.39028	109.79	63.4	P02461	25	1	15127	36116000
COL3A1	Collagen alpha-1(III) chain	Deamidation (NQ),Oxidation (MP)	GAN(Deamidation (NQ))GLSGERGPP(ox (MP))	564.768	TMA_MET	2	-0.10487	162.88	96.309	P02461	36	2	15616	34724000
COL3A1	Collagen alpha-1(III) chain	Deamidation (NQ),Oxidation (MP)	GAN(Deamidation (NQ))GLSGERGPP(ox (MP))	564.768	TMA_NED	2	-2.7131	90.263	34.801	P02461	13	1	13907	8949800
COL3A1	Collagen alpha-1(III) chain	Deamidation (NQ),Oxidation (MP)	GAN(Deamidation (NQ))GLSGERGPP(ox (MP))	564.768	TMA_MET	2	-2.627	NaN	NaN	P02461	9	0	NaN	8445200
COL1A2	Collagen alpha-2(I) chain	Deamidation (NQ),Oxidation (MP)	GP(ox (MP))KGEN(Deamidation (NQ))GVVGPT	564.78	TMA_MET	2	-0.012062	157.96	100.91	P08123	55	5	13591	374020000
COL1A2	Collagen alpha-2(I) chain	Deamidation (NQ),Oxidation (MP)	GP(ox (MP))KGEN(Deamidation (NQ))GVVGPT	564.78	TMA_NED	2	-0.70517	144.77	84.181	P08123	62	5	13194	304960000
COL1A2	Collagen alpha-2(I) chain	Deamidation (NQ),Oxidation (MP)	GP(ox (MP))KGEN(Deamidation (NQ))GVVGPT	564.78	TMA_MET	2	0.56456	138.66	78.069	P08123	39	2	15126	242310000
COL1A2	Collagen alpha-2(I) chain	Deamidation (NQ),Oxidation (MP)	GP(ox (MP))KGEN(Deamidation (NQ))GVVGPT	564.78	TMA_NED	2	-0.9044	132.01	68.445	P08123	40	2	14539	184180000
COL1A2	Collagen alpha-2(I) chain	Deamidation (NQ),Oxidation (MP)	GP(ox (MP))KGEN(Deamidation (NQ))GVVGPT	564.78	TMA_MET	2	2.3099	157.96	94.391	P08123	27	1	14598	112690000
COL1A2	Collagen alpha-2(I) chain	Deamidation (NQ),Oxidation (MP)	GP(ox (MP))KGEN(Deamidation (NQ))GVVGPT	564.78	TMA_NED	2	0.63954	107.79	44.223	P08123	27	1	14118	58169000
COL4A1	Collagen alpha-1(IV) chain;Arresten	Hydroxyproline,2 Oxidation (MP)	GPP(ox)GIP(ox (MP))GFDGAP(ox (MP))	565.262	TMA_MET	2	-1.1017	107.32	107.32	P02462	80	2	51870	14816000
COL4A1	Collagen alpha-1(IV) chain;Arresten	Hydroxyproline,2 Oxidation (MP)	GPP(ox)GIP(ox (MP))GFDGAP(ox (MP))	565.262	TMA_NED	2	-3.6033	NaN	NaN	P02462	74	0	NaN	25209000
COL1A2	Collagen alpha-2(I) chain	Hydroxyproline	GIAGHHGDQGAP(ox)	566.76	TMA_MET	2	2.5242	84.498	47.941	P08123	366	1	1684	2168000
COL1A2	Collagen alpha-2(I) chain	2 Oxidation (MP)	GLP(ox (MP))GADGRAGVM(ox (MP))	566.774	TMA_NED	2	-1.1367	83.623	50.361	P08123	94	1	20143	41815000
COL1A2	Collagen alpha-2(I) chain	2 Oxidation (MP)	GLP(ox (MP))GADGRAGVM(ox (MP))	566.774	TMA_MET	2	-0.54277	NaN	NaN	P08123	118	0	NaN	85545000
COL1A1	Collagen alpha-1(I) chain	2 Hydroxyproline	GPAGQDGRP(ox)GPP(ox)	569.268	TMA_MET	2	0.79457	141.48	141.48	P02452	50	3	3570	5529700
COL5A2	Collagen alpha-2(V) chain	2 Oxidation (MP)	GPRGDP(ox (MP))GTVGPP(ox (MP))	569.778	TMA_MET	2	NaN	76.221	76.221	P05997	NaN	1	8726	NaN
COL5A2	Collagen alpha-2(V) chain	2 Oxidation (MP)	GPRGDP(ox (MP))GTVGPP(ox (MP))	569.778	TMA_MET	2	NaN	76.221	76.221	P05997	NaN	1	8916	NaN
COL5A2	Collagen alpha-2(V) chain	Hydroxyproline,Oxidation (MP)	GPRGDP(ox)GTVGPP(ox (MP))	569.778	TMA_NED	2	-0.3404	87.639	87.639	P05997	62	1	8362	2548700
COL6A3	Collagen alpha-3(VI) chain	Deamidation (NQ)	LQIN(Deamidation (NQ))NTAVGHA	569.796	TMA_NED	2	NaN	122.13	42.66	P12111-4	NaN	1	31736	NaN
COL6A3	Collagen alpha-3(VI) chain	Deamidation (NQ)	LQIN(Deamidation (NQ))NTAVGHA	569.796	TMA_MET	2	1.683	110.12	35.865	P12111-4	24	1	31838	52766000
COL1A1	Collagen alpha-1(I) chain	Unmodified	GPRGRTGDAGPV	380.535	TMA_NED	3	-2.2959	NaN	NaN	P02452	37	0	NaN	1846200000
COL1A1	Collagen alpha-1(I) chain	Unmodified	GPRGRTGDAGPV	380.535	TMA_MET	3	-0.17998	88.596	33.196	P02452	33	1	4323	3364800000
COL1A1	Collagen alpha-1(I) chain	Unmodified	GPRGRTGDAGPV	570.299	TMA_MET	2	-0.97227	113.62	53.186	P02452	28	1	4335	885630000
COL1A1	Collagen alpha-1(I) chain	Unmodified	GPRGRTGDAGPV	570.299	TMA_NED	2	-2.3321	89.029	40.746	P02452	28	1	4203	371660000
COL1A1	Collagen alpha-1(I) chain	Hydroxyproline	GIAGQRGVVGLP(ox)	570.33	TMA_NED	2	-1.3815	81.548	28.832	P02452	60	1	38130	222630000
COL1A1	Collagen alpha-1(I) chain	Hydroxyproline	GIAGQRGVVGLP(ox)	570.33	TMA_MET	2	-0.43095	NaN	NaN	P02452	50	0	NaN	75560000
COL1A1	Collagen alpha-1(I) chain	Deamidation (NQ),Hydroxyproline	GIAGQ(Deamidation (NQ))RGVVGLP(ox)	570.822	TMA_NED	2	0.35026	94.114	42.26	P02452	31	1	40657	64461000
COL1A1	Collagen alpha-1(I) chain	Deamidation (NQ),Hydroxyproline	GIAGQ(Deamidation (NQ))RGVVGLP(ox)	570.822	TMA_MET	2	-5.029	NaN	NaN	P02452	60	0	NaN	43575000
COL3A1	Collagen alpha-1(III) chain	Hydroxyproline,2 Oxidation (MP)	GEP(ox)GRDGVP(ox (MP))GGP(ox (MP))	571.757	TMA_NED	2	-0.066784	94.309	94.309	P02461	50	1	4474	19729000
COL3A1	Collagen alpha-1(III) chain	Hydroxyproline,2 Oxidation (MP)	GEP(ox)GRDGVP(ox (MP))GGP(ox (MP))	571.757	TMA_MET	2	2.7464	NaN	NaN	P02461	86	0	NaN	11364000
COL1A1	Collagen alpha-1(I) chain	Hydroxyproline,Oxidation (MP)	GEAGRP(ox)GEAGLP(ox (MP))	571.775	TMA_MET	2	-0.62087	89.679	89.679	P02452	144	2	13665	935480000
COL1A1	Collagen alpha-1(I) chain	Hydroxyproline,Oxidation (MP)	GEAGRP(ox)GEAGLP(ox (MP))	571.775	TMA_NED	2	-1.0623	89.171	89.171	P02452	83	3	13220	613790000
COL1A1	Collagen alpha-1(I) chain	Unmodified	GPPGPPSAGFDF	573.267	TMA_MET	2	-1.4506	110.03	76.63	P02452	38	1	67016	4458000
COL1A1	Collagen alpha-1(I) chain	Unmodified	GPPGPPSAGFDF	573.267	TMA_NED	2	-2.4605	NaN	NaN	P02452	40	0	NaN	10087000
COL18A1	Collagen alpha-1(XVIII) chain;Endostatin	Oxidation (MP)	GPP(ox (MP))GIGYEGRQ	573.781	TMA_NED	2	1.8897	115.71	20.356	P39060-2	32	2	21631	8136500
COL18A1	Collagen alpha-1(XVIII) chain;Endostatin	Oxidation (MP)	GPP(ox (MP))GIGYEGRQ	573.781	TMA_MET	2	1.5399	NaN	NaN	P39060-2	30	0	NaN	3942000
COL1A2	Collagen alpha-2(I) chain	Oxidation (MP)	GPVGLP(ox (MP))GIDGRP	575.814	TMA_MET	2	1.4743	145.72	87.127	P08123	79	4	42961	40239000
COL1A2	Collagen alpha-2(I) chain	Oxidation (MP)	GPVGLPGIDGRP(ox (MP))	575.814	TMA_NED	2	0.41503	111.06	67.314	P08123	57	4	43232	34611000
COL1A2	Collagen alpha-2(I) chain	Oxidation (MP)	GPVGLP(ox (MP))GIDGRP	575.814	TMA_MET	2	0.87409	93.649	53.297	P08123	45	1	43729	14593000
COL1A2	Collagen alpha-2(I) chain	Oxidation (MP)	GPVGLPGIDGRP(ox (MP))	575.814	TMA_NED	2	1.6901	96.331	49.755	P08123	30	2	44049	9146400
COL1A2	Collagen alpha-2(I) chain	Oxidation (MP)	GPVGLP(ox (MP))GIDGRP	575.814	TMA_MET	2	-0.027704	92.838	53.216	P08123	38	1	45571	7515900
COL1A2	Collagen alpha-2(I) chain	Oxidation (MP)	GPVGLPGIDGRP(ox (MP))	575.814	TMA_NED	2	0.32164	83.948	41.173	P08123	28	2	45912	6583200
COL1A1	Collagen alpha-1(I) chain	2 Hydroxyproline,Oxidation (MP)	GAP(ox)GDRGEP(ox)GPP(ox (MP))	577.757	TMA_MET	2	0.52438	123.86	123.86	P02452	121	5	3318	154090000
COL1A1	Collagen alpha-1(I) chain	2 Hydroxyproline,Oxidation (MP)	GAP(ox)GDRGEP(ox)GPP(ox (MP))	577.757	TMA_NED	2	-0.93338	120.99	120.99	P02452	71	3	3098	83076000
COL1A2	Collagen alpha-2(I) chain	2 Oxidation (MP)	GM(ox (MP))TGFP(ox (MP))GAAGRT	577.767	TMA_MET	2	-1.0186	134.23	89.146	P08123	96	2	18805	169040000
COL1A2	Collagen alpha-2(I) chain	2 Oxidation (MP)	GM(ox (MP))TGFP(ox (MP))GAAGRT	577.767	TMA_NED	2	-0.13892	112.75	67.96	P08123	72	4	18428	101000000
COL5A2	Collagen alpha-2(V) chain	Hydroxyproline,Oxidation (MP)	GPQGIDGEP(ox)GVP(ox (MP))	577.77	TMA_MET	2	-0.19739	129.42	129.42	P05997	45	1	32168	28448000
COL5A2	Collagen alpha-2(V) chain	Hydroxyproline,Oxidation (MP)	GPQGIDGEP(ox)GVP(ox (MP))	577.77	TMA_NED	2	-1.7916	NaN	NaN	P05997	45	0	NaN	18352000
COL1A1	Collagen alpha-1(I) chain	2 Oxidation (MP)	GPM(ox (MP))GPSGPRGLP(ox (MP))	577.785	TMA_NED	2	0.71974	80.755	80.755	P02452	36	1	20898	15006000
COL1A1	Collagen alpha-1(I) chain	2 Oxidation (MP)	GPM(ox (MP))GPSGPRGLP(ox (MP))	577.785	TMA_MET	2	1.0717	NaN	NaN	P02452	42	0	NaN	18836000
COL1A2	Collagen alpha-2(I) chain	Oxidation (MP)	GKEGPVGLP(ox (MP))GID	577.806	TMA_MET	2	2.5595	89.679	38.874	P08123	82	1	42819	78763000
COL1A2	Collagen alpha-2(I) chain	Oxidation (MP)	GKEGPVGLP(ox (MP))GID	577.806	TMA_NED	2	0.26223	80.24	36.432	P08123	59	1	43104	61602000
COL1A2	Collagen alpha-2(I) chain	Hydroxyproline	GPRGEVGLP(ox)GLS	577.812	TMA_MET	2	-2.7769	89.029	32.219	P08123	127	1	40046	587440000
COL1A2	Collagen alpha-2(I) chain	Hydroxyproline	GPRGEVGLP(ox)GLS	1154.62	TMA_NED	1	-0.89027	143.96	86.371	P08123	27	2	40409	7125000
COL1A2	Collagen alpha-2(I) chain	Hydroxyproline	GPRGEVGLP(ox)GLS	577.812	TMA_NED	2	-0.6675	NaN	NaN	P08123	142	0	NaN	1229200000
COL1A1	Collagen alpha-1(I) chain	Unmodified	PGDKGESGPSGPA	578.267	TMA_MET	2	NaN	79.906	5.9214	P02452	NaN	1	2591	NaN
COL1A1	Collagen alpha-1(I) chain	Hydroxyproline	GPP(ox)GPPSAGFDF	581.264	TMA_MET	2	-3.7131	174.16	132.51	P02452	56	5	63888	18588000
COL1A1	Collagen alpha-1(I) chain	Hydroxyproline	GPP(ox)GPPSAGFDF	581.264	TMA_NED	2	-3.0708	179.21	135.44	P02452	34	2	61419	11627000
COL1A1	Collagen alpha-1(I) chain	Hydroxyproline	GPP(ox)GPPSAGFDF	581.264	TMA_NED	2	1.0474	194.44	129.19	P02452	41	4	63964	10742000
COL3A1	Collagen alpha-1(III) chain	Hydroxyproline	GAAGERGAP(ox)GFR	387.863	TMA_NED	3	-0.78853	124.12	95.22	P02461	102	3	6801	34132000
COL3A1	Collagen alpha-1(III) chain	Hydroxyproline	GAAGERGAP(ox)GFR	387.863	TMA_MET	3	-0.42191	116.24	82.277	P02461	104	4	7217	20819000
COL4A1	Collagen alpha-1(IV) chain;Arresten	2 Oxidation (MP)	VIGFP(ox (MP))GM(ox (MP))QGPE	1163.54	TMA_NED	1	-0.055775	96.668	96.668	P02462	38	1	47872	13816000
COL4A1	Collagen alpha-1(IV) chain;Arresten	2 Oxidation (MP)	VIGFP(ox (MP))GM(ox (MP))QGPE	1163.54	TMA_MET	1	1.9582	NaN	NaN	P02462	38	0	NaN	5882100
TNC	Tenascin	Unmodified	FTTDLDSPRD	583.77	TMA_NED	2	NaN	96.331	45.724	P24821-6	NaN	1	31066	NaN
COL5A2	Collagen alpha-2(V) chain	2 Oxidation (MP)	GPLGEP(ox (MP))GKEGPP(ox (MP))	583.788	TMA_MET	2	NaN	111.46	111.46	P05997	NaN	1	17096	NaN
COL1A2	Collagen alpha-2(I) chain	Hydroxyproline,Oxidation (MP)	GPVGLP(ox)GIDGRP(ox (MP))	583.812	TMA_NED	2	-1.182	148.52	148.52	P08123	98	6	39562	118170000
COL1A2	Collagen alpha-2(I) chain	Hydroxyproline,Oxidation (MP)	GPVGLP(ox)GIDGRP(ox (MP))	583.812	TMA_MET	2	-1.6179	175.51	175.51	P08123	103	6	39244	106740000
COL1A2	Collagen alpha-2(I) chain	Hydroxyproline,Oxidation (MP)	GPVGLP(ox)GIDGRP(ox (MP))	583.812	TMA_NED	2	-1.4198	156.92	156.92	P08123	49	3	41195	25469000
COL1A2	Collagen alpha-2(I) chain	Hydroxyproline,Oxidation (MP)	GPVGLP(ox)GIDGRP(ox (MP))	583.812	TMA_MET	2	-0.84802	189.7	189.7	P08123	53	4	40800	18984000
COL3A1	Collagen alpha-1(III) chain	Hydroxyproline,Oxidation (MP)	GERGEAGIP(ox)GVP(ox (MP))	585.791	TMA_MET	2	-2.2172	93.111	93.111	P02461	188	3	30343	505570000
COL3A1	Collagen alpha-1(III) chain	Hydroxyproline,Oxidation (MP)	GERGEAGIP(ox)GVP(ox (MP))	585.791	TMA_NED	2	-0.61491	85.807	85.807	P02461	166	3	29719	389470000
COL6A2	Collagen alpha-2(VI) chain	Unmodified	LLQFGGPGEQQ	587.299	TMA_MET	2	2.416	134.48	88.506	P12110	45	1	51494	31284000
COL6A2	Collagen alpha-2(VI) chain	Unmodified	LLQFGGPGEQQ	587.299	TMA_NED	2	1.7364	NaN	NaN	P12110	33	0	NaN	36295000
COL1A1;COL2A1	Collagen alpha-1(I) chain;Collagen alpha-1(II) chain;Collagen alpha-1(II) chain;Chondrocalcin	2 Oxidation (MP)	GLQGM(ox (MP))P(ox (MP))GERGAA	588.277	TMA_MET	2	-0.24405	118.18	55.65	P02452	98	5	6996	112650000
COL1A1;COL2A1	Collagen alpha-1(I) chain;Collagen alpha-1(II) chain;Collagen alpha-1(II) chain;Chondrocalcin	2 Oxidation (MP)	GLQGM(ox (MP))P(ox (MP))GERGAA	588.277	TMA_MET	2	-1.1507	122.13	52.872	P02452	73	4	5968	103780000
COL1A1;COL2A1	Collagen alpha-1(I) chain;Collagen alpha-1(II) chain;Collagen alpha-1(II) chain;Chondrocalcin	2 Oxidation (MP)	GLQGM(ox (MP))P(ox (MP))GERGAA	588.277	TMA_NED	2	-0.041448	118.18	48.979	P02452	92	4	6173	44803000
COL6A3	Collagen alpha-3(VI) chain	Unmodified	ITNDPRLVFT	588.325	TMA_NED	2	0.28436	137.69	86.99	P12111-4	45	3	49606	77728000
COL6A3	Collagen alpha-3(VI) chain	Unmodified	ITNDPRLVFT	588.325	TMA_MET	2	-3.4348	114.97	74.617	P12111-4	56	2	49648	24937000
COL1A1;COL2A1	Collagen alpha-1(I) chain;Collagen alpha-1(II) chain;Collagen alpha-1(II) chain;Chondrocalcin	Deamidation (NQ),2 Oxidation (MP)	GLQ(Deamidation (NQ))GM(ox (MP))P(ox (MP))GERGAA	588.769	TMA_MET	2	0.90675	88.496	41.414	P02452	60	1	11245	7841900
COL1A1;COL2A1	Collagen alpha-1(I) chain;Collagen alpha-1(II) chain;Collagen alpha-1(II) chain;Chondrocalcin	Deamidation (NQ),2 Oxidation (MP)	GLQ(Deamidation (NQ))GM(ox (MP))P(ox (MP))GERGAA	588.769	TMA_NED	2	1.0213	NaN	NaN	P02452	56	0	NaN	5812900
COL1A1	Collagen alpha-1(I) chain	Hydroxyproline,Oxidation (MP)	GPP(ox)GPP(ox (MP))SAGFDF	589.262	TMA_MET	2	-3.3143	117.4	117.4	P02452	48	1	59679	8471200
COL1A1	Collagen alpha-1(I) chain	Hydroxyproline,Oxidation (MP)	GPP(ox)GPP(ox (MP))SAGFDF	589.262	TMA_NED	2	-1.0273	130.22	130.22	P02452	31	2	56891	7059700
COL1A1	Collagen alpha-1(I) chain	2 Oxidation (MP)	GPP(ox (MP))GPP(ox (MP))SAGFDF	589.262	TMA_MET	2	2.8227	110.12	110.12	P02452	30	2	56469	2434800
COL1A1	Collagen alpha-1(I) chain	Hydroxyproline,Oxidation (MP)	GPP(ox)GPP(ox (MP))SAGFDF	589.262	TMA_NED	2	-4.682	NaN	NaN	P02452	39	0	NaN	18702000
COL1A1	Collagen alpha-1(I) chain	2 Oxidation (MP)	GARGQAGVM(ox (MP))GFP(ox (MP))	590.282	TMA_NED	2	-2.4863	80.165	49.911	P02452	58	1	24069	1249200000
COL1A1	Collagen alpha-1(I) chain	2 Oxidation (MP)	GARGQAGVM(ox (MP))GFP(ox (MP))	590.282	TMA_MET	2	-2.0149	NaN	NaN	P02452	89	0	NaN	1868400000
COL1A1	Collagen alpha-1(I) chain	Hydroxyproline,Oxidation (MP)	GPQGVRGEP(ox)GPP(ox (MP))	590.291	TMA_NED	2	-1.2555	205.83	205.83	P02452	135	7	9470	93058000
COL1A1	Collagen alpha-1(I) chain	Hydroxyproline,Oxidation (MP)	GPQGVRGEP(ox)GPP(ox (MP))	590.291	TMA_MET	2	-0.31935	163.91	163.91	P02452	152	6	10225	58240000
COL1A1	Collagen alpha-1(I) chain	Deamidation (NQ),Hydroxyproline,Oxidation (MP)	GPQ(Deamidation (NQ))GVRGEP(ox)GPP(ox (MP))	590.783	TMA_NED	2	-0.59128	157.96	157.96	P02452	75	6	11658	26763000
COL1A1	Collagen alpha-1(I) chain	Deamidation (NQ),2 Hydroxyproline	GPQ(Deamidation (NQ))GVRGEP(ox)GPP(ox)	590.783	TMA_MET	2	1.5636	179.81	179.81	P02452	72	4	12278	24957000
COL4A4	Collagen alpha-4(IV) chain	Deamidation (NQ),Oxidation (MP)	GPRGLQ(Deamidation (NQ))GDPGIP(ox (MP))	590.801	TMA_MET	2	3.3511	83.783	16.576	P53420	35	1	35512	20150000
COL4A4	Collagen alpha-4(IV) chain	Deamidation (NQ),Oxidation (MP)	GPRGLQ(Deamidation (NQ))GDPGIP(ox (MP))	590.801	TMA_NED	2	1.9168	NaN	NaN	P53420	38	0	NaN	20635000
COL1A2	Collagen alpha-2(I) chain	Hydroxyproline	GPP(ox)GVSGGGYDFG	591.757	TMA_NED	2	-3.4245	101.54	77.587	P08123	31	1	46781	11922000
COL1A2	Collagen alpha-2(I) chain	Hydroxyproline	GPP(ox)GVSGGGYDFG	591.757	TMA_MET	2	-0.34775	110.12	74.825	P08123	28	1	47525	9546300
COL1A2	Collagen alpha-2(I) chain	Hydroxyproline	GPP(ox)GVSGGGYDFG	591.757	TMA_MET	2	-4.5771	NaN	NaN	P08123	36	0	NaN	14634000
COL1A2	Collagen alpha-2(I) chain	Hydroxyproline	GPP(ox)GVSGGGYDFG	591.757	TMA_NED	2	-2.4068	NaN	NaN	P08123	25	0	NaN	8630200
COL1A2	Collagen alpha-2(I) chain	Oxidation (MP)	GPSGPSGLP(ox (MP))GERG	592.289	TMA_NED	2	NaN	114.89	22.843	P08123	NaN	1	15105	NaN
COL1A2	Collagen alpha-2(I) chain	Oxidation (MP)	GPSGPSGLP(ox (MP))GERG	592.289	TMA_NED	2	NaN	130.01	26.46	P08123	NaN	1	15878	NaN
COL5A2	Collagen alpha-2(V) chain	Oxidation (MP)	GLAGERGEQGPP(ox (MP))	592.289	TMA_MET	2	-0.050521	120.22	53.656	P05997	66	3	13150	76809000
COL5A2	Collagen alpha-2(V) chain	Oxidation (MP)	GLAGERGEQGPP(ox (MP))	592.289	TMA_NED	2	-0.37378	149.27	77.04	P05997	60	3	12706	57922000
COL1A2	Collagen alpha-2(I) chain	Oxidation (MP)	GPSGPSGLP(ox (MP))GERG	592.289	TMA_MET	2	-3.1912	108.7	28.723	P08123	26	1	16404	6314100
COL6A3	Collagen alpha-3(VI) chain	Unmodified	GLIGEQGISGPR	592.325	TMA_NED	2	0.31487	179.81	86.643	P12111-4	32	2	38067	85455000
COL6A3	Collagen alpha-3(VI) chain	Unmodified	GLIGEQGISGPR	592.325	TMA_MET	2	0.56558	129.85	50.377	P12111-4	32	2	38005	11004000
TLN1	Talin-1	Unmodified	IAARDVAGGLRS	395.895	TMA_MET	3	-1.1918	NaN	NaN	Q9Y490	48	0	NaN	12092000
TLN1	Talin-1	Unmodified	IAARDVAGGLRS	395.895	TMA_NED	3	-1.9555	78.486	42.379	Q9Y490	31	2	22765	117480000
COL8A1	Collagen alpha-1(VIII) chain;Vastatin	Hydroxyproline,Oxidation (MP)	GKP(ox)GFLGEVGPP(ox (MP))	593.809	TMA_NED	2	-0.55078	101.72	101.72	P27658	42	1	41601	27074000
COL8A1	Collagen alpha-1(VIII) chain;Vastatin	Hydroxyproline,Oxidation (MP)	GKP(ox)GFLGEVGPP(ox (MP))	593.809	TMA_MET	2	-2.2163	86.205	86.205	P27658	53	1	41406	19298000
COL3A1	Collagen alpha-1(III) chain	Oxidation (MP)	GERGAP(ox (MP))GFRGPA	594.299	TMA_NED	2	-0.85533	105.1	58.711	P02461	16	1	15741	8412500
COL3A1	Collagen alpha-1(III) chain	Oxidation (MP)	GERGAP(ox (MP))GFRGPA	594.299	TMA_MET	2	-0.81544	96.331	49.941	P02461	11	1	16393	6074900
COL6A3	Collagen alpha-3(VI) chain	Unmodified	ATAFRVGNVQE	596.309	TMA_NED	2	-3.3379	119.22	76.625	P12111-4	24	1	34001	13974000
COL6A3	Collagen alpha-3(VI) chain	Unmodified	ATAFRVGNVQE	596.309	TMA_MET	2	-2.9004	NaN	NaN	P12111-4	24	0	NaN	16500000
LUM	Lumican	Unmodified	LVELDLSYNK	597.324	TMA_NED	2	NaN	95.502	44.156	P51884	NaN	1	50723	NaN
COL5A1	Collagen alpha-1(V) chain	2 Oxidation (MP)	GLP(ox (MP))GEP(ox (MP))GPRGLL	597.827	TMA_NED	2	1.2253	99.802	99.802	P20908	40	2	44365	28412000
COL5A1	Collagen alpha-1(V) chain	2 Oxidation (MP)	GQVGDP(ox (MP))GERGPP(ox (MP))	599.278	TMA_MET	2	1.353	135.43	135.43	P20908	91	4	6570	11200000
COL5A1	Collagen alpha-1(V) chain	2 Oxidation (MP)	GQVGDP(ox (MP))GERGPP(ox (MP))	599.278	TMA_NED	2	1.7582	127.76	127.76	P20908	87	3	6186	4986400
COL6A2	Collagen alpha-2(VI) chain	Unmodified	LAQPGFFDRF	599.306	TMA_NED	2	1.5162	133.23	71.272	P12110	37	3	65664	26413000
COL6A2	Collagen alpha-2(VI) chain	Unmodified	VAPNQNLKEQG	599.315	TMA_MET	2	-1.9795	116.37	73.289	P12110	39	2	10792	43825000
COL6A2	Collagen alpha-2(VI) chain	Unmodified	VAPNQNLKEQG	599.315	TMA_NED	2	-2.7769	116.37	73.504	P12110	35	2	10149	38030000
COL1A2	Collagen alpha-2(I) chain	Oxidation (MP)	GPDGNKGEP(ox (MP))GVVG	599.789	TMA_MET	2	-2.9045	116.52	62.664	P08123	56	2	8263	22285000
COL1A2	Collagen alpha-2(I) chain	Oxidation (MP)	GPDGNKGEP(ox (MP))GVVG	599.789	TMA_NED	2	-7.3168	NaN	NaN	P08123	37	0	NaN	4815300
COL4A2	Collagen alpha-2(IV) chain;Canstatin	Oxidation (MP)	GSQGELGRIGLP(ox (MP))	600.323	TMA_NED	2	1.0695	136.84	91.86	P08572	31	1	43871	22306000
COL1A2	Collagen alpha-2(I) chain	Hydroxyproline,Oxidation (MP)	GARGEP(ox)GNIGFP(ox (MP))	602.291	TMA_NED	2	-2.3276	82.749	82.749	P08123	141	2	29307	3816100000
COL1A2	Collagen alpha-2(I) chain	Hydroxyproline,Oxidation (MP)	GARGEP(ox)GNIGFP(ox (MP))	602.291	TMA_MET	2	-4.002	90.15	90.15	P08123	141	1	29611	3472500000
COL3A1	Collagen alpha-1(III) chain	2 Oxidation (MP)	GLQGM(ox (MP))P(ox (MP))GERGGL	602.293	TMA_MET	2	0.17122	85.622	34.509	P02461	21	1	21596	12721000
COL1A2	Collagen alpha-2(I) chain	Hydroxyproline,Oxidation (MP)	GARGEP(ox)GNIGFP(ox (MP))	1203.58	TMA_NED	1	-1.6258	146.11	146.11	P08123	34	2	29227	45945000
COL1A2	Collagen alpha-2(I) chain	Hydroxyproline,Oxidation (MP)	GARGEP(ox)GNIGFP(ox (MP))	1203.58	TMA_MET	1	-2.7231	117.71	117.71	P08123	32	2	29393	36465000
COL3A1	Collagen alpha-1(III) chain	2 Oxidation (MP)	GLQGM(ox (MP))P(ox (MP))GERGGL	602.293	TMA_NED	2	-0.69981	NaN	NaN	P02461	27	0	NaN	10515000
COL1A1	Collagen alpha-1(I) chain	Hydroxyproline	GPSGARGERGFP(ox)	602.297	TMA_NED	2	-0.28516	83.883	51.949	P02452	36	1	9076	7397600
COL1A1	Collagen alpha-1(I) chain	Hydroxyproline	GPSGARGERGFP(ox)	602.297	TMA_MET	2	-1.8688	NaN	NaN	P02452	36	0	NaN	3993400
COL1A2	Collagen alpha-2(I) chain	3 Oxidation (MP)	GDAGRP(ox (MP))GEP(ox (MP))GLM(ox (MP))	602.767	TMA_MET	2	-2.289	83.869	20.653	P08123	39	1	9928	17027000
COL1A2	Collagen alpha-2(I) chain	Deamidation (NQ),Hydroxyproline,Oxidation (MP)	GARGEP(ox)GN(Deamidation (NQ))IGFP(ox (MP))	1204.56	TMA_NED	1	-1.6336	128.27	128.27	P08123	19	1	30845	13091000
COL1A2	Collagen alpha-2(I) chain	Deamidation (NQ),Hydroxyproline,Oxidation (MP)	GARGEP(ox)GN(Deamidation (NQ))IGFP(ox (MP))	1204.56	TMA_MET	1	2.6783	NaN	NaN	P08123	5	0	NaN	3785700
COL1A1	Collagen alpha-1(I) chain	2 Oxidation (MP)	GERGGP(ox (MP))GSRGFP(ox (MP))	402.527	TMA_NED	3	-0.59408	NaN	NaN	P02452	91	0	NaN	75071000
COL1A1	Collagen alpha-1(I) chain	2 Oxidation (MP)	GERGGP(ox (MP))GSRGFP(ox (MP))	402.527	TMA_MET	3	3.2076	95.183	95.183	P02452	99	1	4886	36644000
COL1A1	Collagen alpha-1(I) chain	Hydroxyproline,Oxidation (MP)	GERGGP(ox)GSRGFP(ox (MP))	603.287	TMA_NED	2	-2.3559	114.89	114.89	P02452	25	1	4466	8011300
COL1A1	Collagen alpha-1(I) chain	2 Oxidation (MP)	GERGGP(ox (MP))GSRGFP(ox (MP))	603.287	TMA_MET	2	2.4047	104.43	104.43	P02452	38	2	4619	2788100
COL4A2	Collagen alpha-2(IV) chain;Canstatin	Deamidation (NQ)	GPN(Deamidation (NQ))GIPSDTLHP	603.293	TMA_MET	2	-2.0428	113.18	31.581	P08572	62	3	39581	64610000
COL4A2	Collagen alpha-2(IV) chain;Canstatin	Deamidation (NQ)	GPN(Deamidation (NQ))GIPSDTLHP	603.293	TMA_NED	2	-1.1828	104.2	24.542	P08572	67	3	39624	58234000
COL4A2	Collagen alpha-2(IV) chain;Canstatin	Deamidation (NQ)	GPN(Deamidation (NQ))GIPSDTLHP	603.293	TMA_NED	2	-2.1279	116.05	25.394	P08572	94	2	40920	38716000
COL4A2	Collagen alpha-2(IV) chain;Canstatin	Deamidation (NQ)	GPN(Deamidation (NQ))GIPSDTLHP	603.293	TMA_MET	2	-0.98198	103.7	28.168	P08572	47	2	40848	19385000
COL4A2	Collagen alpha-2(IV) chain;Canstatin	Deamidation (NQ)	GPN(Deamidation (NQ))GIPSDTLHP	603.293	TMA_NED	2	-4.4229	80.455	7.5754	P08572	51	1	42224	10461000
COL5A1	Collagen alpha-1(V) chain	2 Hydroxyproline,Oxidation (MP)	PGP(ox)AGLP(ox)GKDGPP(ox (MP))	604.301	TMA_MET	2	NaN	120.99	120.99	P20908	NaN	1	18802	NaN
COL5A1	Collagen alpha-1(V) chain	2 Hydroxyproline,Oxidation (MP)	PGP(ox)AGLP(ox)GKDGPP(ox (MP))	604.301	TMA_MET	2	NaN	116.52	116.52	P20908	NaN	1	19015	NaN
COL5A1	Collagen alpha-1(V) chain	2 Hydroxyproline,Oxidation (MP)	PGP(ox)AGLP(ox)GKDGPP(ox (MP))	604.301	TMA_NED	2	0.68767	119.75	119.75	P20908	25	1	18499	6381900
COL5A2	Collagen alpha-2(V) chain	2 Hydroxyproline	GPQGIRGQP(ox)GDP(ox)	605.794	TMA_MET	2	4.2308	119.68	119.68	P05997	36	2	6431	1572800
COL5A2	Collagen alpha-2(V) chain	2 Hydroxyproline	GPQGIRGQP(ox)GDP(ox)	605.794	TMA_NED	2	2.4553	105.2	105.2	P05997	42	1	5933	1058400
COL1A1	Collagen alpha-1(I) chain	3 Oxidation (MP)	GLP(ox (MP))GERGRP(ox (MP))GAP(ox (MP))	404.542	TMA_NED	3	-0.9095	NaN	NaN	P02452	52	0	NaN	160200000
COL1A1	Collagen alpha-1(I) chain	3 Oxidation (MP)	GLP(ox (MP))GERGRP(ox (MP))GAP(ox (MP))	404.542	TMA_MET	3	1.1343	84.658	84.658	P02452	57	2	4429	260900000
COL3A1	Collagen alpha-1(III) chain	Oxidation (MP)	GPRGERGEAGIP(ox (MP))	404.542	TMA_NED	3	0.19436	85.813	48.621	P02461	125	1	8358	29129000
COL3A1	Collagen alpha-1(III) chain	Oxidation (MP)	GPRGERGEAGIP(ox (MP))	404.542	TMA_MET	3	0.71474	93.258	54.11	P02461	116	2	9183	26836000
COL3A1	Collagen alpha-1(III) chain	2 Hydroxyproline,Oxidation (MP)	GAP(ox)GERGRP(ox)GLP(ox (MP))	606.31	TMA_MET	2	3.6053	86.67	86.67	P02461	76	1	5438	11903000
COL1A1	Collagen alpha-1(I) chain	3 Oxidation (MP)	GLP(ox (MP))GERGRP(ox (MP))GAP(ox (MP))	606.31	TMA_MET	2	-0.43198	92.051	92.051	P02452	52	1	4522	47640000
COL3A1	Collagen alpha-1(III) chain	Oxidation (MP)	GPRGERGEAGIP(ox (MP))	606.31	TMA_MET	2	0.84573	98.048	49.456	P02461	44	3	8942	4903200
COL3A1	Collagen alpha-1(III) chain	Oxidation (MP)	GPRGERGEAGIP(ox (MP))	606.31	TMA_NED	2	1.1573	125.97	64.007	P02461	46	2	8506	4179400
COL3A1	Collagen alpha-1(III) chain	2 Hydroxyproline,Oxidation (MP)	GAP(ox)GERGRP(ox)GLP(ox (MP))	606.31	TMA_NED	2	4.6069	NaN	NaN	P02461	68	0	NaN	8791600
COL1A1	Collagen alpha-1(I) chain	3 Oxidation (MP)	GLP(ox (MP))GERGRP(ox (MP))GAP(ox (MP))	606.31	TMA_NED	2	-1.8416	NaN	NaN	P02452	33	0	NaN	28149000
COL1A1	Collagen alpha-1(I) chain	Oxidation (MP)	TGAKGEP(ox (MP))GPVGVQ	606.815	TMA_MET	2	0.41861	135.8	80.265	P02452	38	1	12781	16928000
COL1A1	Collagen alpha-1(I) chain	Oxidation (MP)	TGAKGEP(ox (MP))GPVGVQ	606.815	TMA_NED	2	1.6317	115	61.322	P02452	29	2	12422	14286000
COL9A1	Collagen alpha-1(IX) chain	3 Oxidation (MP)	IDGDRGP(ox (MP))KGP(ox (MP))P(ox (MP))G	607.294	TMA_NED	2	2.2924	80.239	80.239	P20849-3	28	1	43613	36988000
COL9A1	Collagen alpha-1(IX) chain	3 Oxidation (MP)	IDGDRGP(ox (MP))KGP(ox (MP))P(ox (MP))G	607.294	TMA_NED	2	-0.68092	83.623	83.623	P20849-3	24	1	46433	8109400
COL9A1	Collagen alpha-1(IX) chain	3 Oxidation (MP)	IDGDRGP(ox (MP))KGP(ox (MP))P(ox (MP))G	607.294	TMA_MET	2	3.9873	NaN	NaN	P20849-3	63	0	NaN	4684800
COL4A1	Collagen alpha-1(IV) chain;Arresten	Hydroxyproline,Oxidation (MP)	GPQGDRGFP(ox)GTP(ox (MP))	609.281	TMA_MET	2	-1.1997	85.29	85.29	P02462	87	1	19775	20988000
COL4A1	Collagen alpha-1(IV) chain;Arresten	Hydroxyproline,Oxidation (MP)	GPQGDRGFP(ox)GTP(ox (MP))	609.281	TMA_NED	2	-1.3757	98.048	98.048	P02462	76	3	18921	20056000
COL3A1	Collagen alpha-1(III) chain	Unmodified	PGADGVPGKDGPR	408.211	TMA_MET	3	0.40971	85.554	64.555	P02461	123	4	11789	18922000
COL3A1	Collagen alpha-1(III) chain	Unmodified	PGADGVPGKDGPR	408.211	TMA_NED	3	-0.90788	98.902	77.842	P02461	68	2	11579	15266000
COL3A1	Collagen alpha-1(III) chain	Unmodified	PGADGVPGKDGPR	408.211	TMA_NED	3	2.2854	90.793	77.076	P02461	37	1	12187	5549000
COL3A1	Collagen alpha-1(III) chain	Unmodified	PGADGVPGKDGPR	611.812	TMA_NED	2	NaN	106.62	41.313	P02461	NaN	1	11615	NaN
COL3A1	Collagen alpha-1(III) chain	Unmodified	PGADGVPGKDGPR	611.812	TMA_MET	2	-0.77657	136.48	80.908	P02461	38	3	12134	1987700
COL1A2	Collagen alpha-2(I) chain	Oxidation (MP)	VAGAVGEP(ox (MP))GPLGIA	612.335	TMA_NED	2	-4.3185	91.069	62.372	P08123	31	1	56251	12737000
COL1A2	Collagen alpha-2(I) chain	Oxidation (MP)	VAGAVGEP(ox (MP))GPLGIA	612.335	TMA_MET	2	2.8362	NaN	NaN	P08123	28	0	NaN	7564400
COL1A2	Collagen alpha-2(I) chain	Oxidation (MP)	GRP(ox (MP))GERGVVGPQ	408.886	TMA_NED	3	-0.33571	98.156	55.259	P08123	113	5	5766	61079000
COL1A2	Collagen alpha-2(I) chain	Oxidation (MP)	GRP(ox (MP))GERGVVGPQ	408.886	TMA_MET	3	1.3238	105.2	56.284	P08123	119	3	6144	58586000
COL1A2	Collagen alpha-2(I) chain	Oxidation (MP)	GRP(ox (MP))GERGVVGPQ	612.826	TMA_NED	2	-0.49663	157.97	88.159	P08123	64	2	5778	4423500
COL1A2	Collagen alpha-2(I) chain	Oxidation (MP)	GRP(ox (MP))GERGVVGPQ	612.826	TMA_MET	2	0.50756	NaN	NaN	P08123	55	0	NaN	5116900
COL4A1	Collagen alpha-1(IV) chain;Arresten	3 Hydroxyproline	GSVGSP(ox)GVP(ox)GIGPP(ox)	613.307	TMA_NED	2	1.0881	90.135	90.135	P02462	37	1	39991	18335000
COL4A1	Collagen alpha-1(IV) chain;Arresten	3 Hydroxyproline	GSVGSP(ox)GVP(ox)GIGPP(ox)	613.307	TMA_MET	2	0.11853	90.629	90.629	P02462	46	1	39433	11209000
COL1A2	Collagen alpha-2(I) chain	2 Hydroxyproline	GEP(ox)GLRGEIGNP(ox)	614.302	TMA_NED	2	2.5666	112.36	112.36	P08123	30	1	23509	20144000
COL1A2	Collagen alpha-2(I) chain	2 Hydroxyproline	GEP(ox)GLRGEIGNP(ox)	614.302	TMA_MET	2	1.1244	101.66	101.66	P08123	43	2	24009	20143000
COL1A1	Collagen alpha-1(I) chain	Hydroxyproline,Oxidation (MP)	GFP(ox)GERGVQGPP(ox (MP))	615.299	TMA_MET	2	-1.9275	102.06	102.06	P02452	75	4	26950	55116000
COL1A1	Collagen alpha-1(I) chain	Hydroxyproline,Oxidation (MP)	GFP(ox)GERGVQGPP(ox (MP))	615.299	TMA_NED	2	-1.3718	104.42	104.42	P02452	68	2	26463	47583000
COL1A1	Collagen alpha-1(I) chain	Deamidation (NQ),2 Hydroxyproline	GFP(ox)GERGVQ(Deamidation (NQ))GPP(ox)	615.791	TMA_NED	2	2.2094	86.882	86.882	P02452	64	1	28306	18897000
COL1A1	Collagen alpha-1(I) chain	Deamidation (NQ),2 Hydroxyproline	GFP(ox)GERGVQ(Deamidation (NQ))GPP(ox)	615.791	TMA_MET	2	1.4172	106.88	106.88	P02452	63	2	28568	16126000
GSN	Gelsolin	Unmodified	LVADENPFAQGA	616.301	TMA_MET	2	1.3777	110.41	73.064	CON__Q3SX14	47	2	56964	27775000
COL8A1	Collagen alpha-1(VIII) chain;Vastatin	3 Oxidation (MP)	GP(ox (MP))KGEP(ox (MP))GLQGFP(ox (MP))	616.301	TMA_MET	2	1.8391	107.21	107.21	P27658	23	1	33041	6325900
GSN	Gelsolin	Unmodified	LVADENPFAQGA	616.301	TMA_NED	2	1.7931	116.05	82.788	CON__Q3SX14	41	2	57418	47518000
COL1A1	Collagen alpha-1(I) chain	Unmodified	GPPGPPSAGFDFS	616.783	TMA_MET	2	-1.9517	168.23	121.15	P02452	89	6	61857	265800000
COL1A1	Collagen alpha-1(I) chain	Unmodified	GPPGPPSAGFDFS	616.783	TMA_NED	2	2.3037	168.23	132.88	P02452	60	5	62625	69532000
COL1A1	Collagen alpha-1(I) chain	Unmodified	GPPGPPSAGFDFS	616.783	TMA_MET	2	-4.1053	139.97	110.72	P02452	71	5	59852	50373000
COL1A1	Collagen alpha-1(I) chain	Unmodified	GPPGPPSAGFDFS	616.783	TMA_NED	2	-4.4738	163.9	131	P02452	60	4	60154	46707000
COL1A1	Collagen alpha-1(I) chain	Unmodified	GPPGPPSAGFDFS	616.783	TMA_NED	2	0.94321	95.815	66.041	P02452	29	1	59159	3249000
COL1A1	Collagen alpha-1(I) chain	Unmodified	GPPGPPSAGFDFS	1232.56	TMA_MET	1	-0.017647	205.36	106.97	P02452	54	3	61843	15338000
COL2A1	Collagen alpha-1(II) chain;Collagen alpha-1(II) chain;Chondrocalcin	Oxidation (MP)	GPPGPGIDM(ox (MP))SAFA	1232.56	TMA_NED	1	1.8725	98.392	33.045	P02458-1	34	1	62205	7198200
COL6A3	Collagen alpha-3(VI) chain	Unmodified	GFEGEQGTRGAQ	618.784	TMA_MET	2	0.80849	156.16	109.27	P12111-4	34	2	12384	7823600
COL6A3	Collagen alpha-3(VI) chain	Unmodified	GFEGEQGTRGAQ	618.784	TMA_NED	2	0.38916	141.25	92.454	P12111-4	26	2	11668	7428800
COL1A1	Collagen alpha-1(I) chain	2 Oxidation (MP)	GAKGANGAP(ox (MP))GIAGAP(ox (MP))	620.818	TMA_MET	2	2.5687	101.46	101.46	P02452	29	1	12643	8187300
COL1A1	Collagen alpha-1(I) chain	2 Oxidation (MP)	GAKGANGAP(ox (MP))GIAGAP(ox (MP))	620.818	TMA_NED	2	4.563	NaN	NaN	P02452	25	0	NaN	6683900
COL3A1	Collagen alpha-1(III) chain	Deamidation (NQ),Hydroxyproline,Oxidation (MP)	P(ox)GAN(Deamidation (NQ))GLSGERGP(ox (MP))P	621.291	TMA_NED	2	NaN	101.97	101.97	P02461	NaN	1	9636	NaN
COL1A1	Collagen alpha-1(I) chain	Unmodified	GPAGARGNDGATGAA	621.795	TMA_MET	2	-0.34566	138.22	95.62	P02452	63	4	3630	578620000
COL1A1	Collagen alpha-1(I) chain	Unmodified	GPAGARGNDGATGAA	621.795	TMA_NED	2	-0.63726	154.84	110.49	P02452	64	3	3296	252470000
COL1A1	Collagen alpha-1(I) chain	Deamidation (NQ)	GPAGARGN(Deamidation (NQ))DGATGAA	622.287	TMA_MET	2	-0.76009	123.51	72.167	P02452	23	1	4524	63062000
COL1A1	Collagen alpha-1(I) chain	Deamidation (NQ)	GPAGARGN(Deamidation (NQ))DGATGAA	622.287	TMA_NED	2	0.014239	134.57	73.593	P02452	22	2	4444	54348000
COL1A1	Collagen alpha-1(I) chain	Deamidation (NQ)	GPAGARGN(Deamidation (NQ))DGATGAA	622.287	TMA_MET	2	4.4717	115.18	54.202	P02452	24	1	4723	36939000
COL1A1	Collagen alpha-1(I) chain	Deamidation (NQ)	GPAGARGN(Deamidation (NQ))DGATGAA	622.287	TMA_NED	2	4.2716	123.51	64.698	P02452	36	1	4829	28535000
COL1A1	Collagen alpha-1(I) chain	Oxidation (MP)	GP(ox (MP))PGPPSAGFDFS	624.78	TMA_MET	2	-2.0326	168.23	135.38	P02452	103	6	58441	558550000
COL1A1	Collagen alpha-1(I) chain	Oxidation (MP)	GP(ox (MP))PGPPSAGFDFS	624.78	TMA_NED	2	-0.53873	152.63	111.64	P02452	65	5	58852	294840000
COL1A1	Collagen alpha-1(I) chain	Oxidation (MP)	GP(ox (MP))PGPPSAGFDFS	624.78	TMA_NED	2	0.31081	162.25	131.64	P02452	58	4	56829	147250000
COL1A1	Collagen alpha-1(I) chain	Oxidation (MP)	GP(ox (MP))PGPPSAGFDFS	624.78	TMA_MET	2	3.6428	170.24	124.33	P02452	63	4	56273	81364000
COL1A1	Collagen alpha-1(I) chain	Oxidation (MP)	GPPGPP(ox (MP))SAGFDFS	624.78	TMA_MET	2	-0.87141	150.4	102.12	P02452	65	4	56991	18362000
COL1A1	Collagen alpha-1(I) chain	Oxidation (MP)	GPP(ox (MP))GPPSAGFDFS	624.78	TMA_NED	2	-0.010007	190.26	132.66	P02452	41	2	55487	18211000
COL1A1	Collagen alpha-1(I) chain	Oxidation (MP)	GP(ox (MP))PGPPSAGFDFS	624.78	TMA_MET	2	3.0049	164.53	121.79	P02452	47	3	55162	11509000
COL1A1	Collagen alpha-1(I) chain	Oxidation (MP)	GPPGPP(ox (MP))SAGFDFS	624.78	TMA_NED	2	2.0579	141.52	93.235	P02452	43	3	57530	7332400
COL1A1	Collagen alpha-1(I) chain	Oxidation (MP)	GP(ox (MP))PGPPSAGFDFS	624.78	TMA_NED	2	0.82691	102	74.259	P02452	23	1	59568	3133000
COL1A1	Collagen alpha-1(I) chain	Oxidation (MP)	GPP(ox (MP))GPPSAGFDFS	1248.55	TMA_MET	1	0.22292	197.3	123.68	P02452	59	5	58426	41043000
COL1A1	Collagen alpha-1(I) chain	Oxidation (MP)	GPP(ox (MP))GPPSAGFDFS	1248.55	TMA_NED	1	0.93452	195.06	113.77	P02452	49	4	59008	37441000
COL1A1	Collagen alpha-1(I) chain	Oxidation (MP)	GPP(ox (MP))GPPSAGFDFS	1248.55	TMA_NED	1	1.3858	195.06	123.84	P02452	36	3	56619	15994000
COL1A1	Collagen alpha-1(I) chain	Oxidation (MP)	GPP(ox (MP))GPPSAGFDFS	1248.55	TMA_MET	1	6.075	NaN	NaN	P02452	35	0	NaN	4704000
COL2A1	Collagen alpha-1(II) chain;Collagen alpha-1(II) chain;Chondrocalcin	Hydroxyproline,Oxidation (MP)	GAPGERGP(ox)SGLAGP(ox (MP))	627.807	TMA_MET	2	NaN	72.643	72.643	P02458-1	NaN	1	13806	NaN
COL3A1	Collagen alpha-1(III) chain	Hydroxyproline,Oxidation (MP)	P(ox)GEKGPAGERGAP(ox (MP))	627.807	TMA_NED	2	-0.60861	220.5	220.5	P02461	34	3	17498	4701800
COL3A1	Collagen alpha-1(III) chain	Hydroxyproline,Oxidation (MP)	P(ox)GEKGPAGERGAP(ox (MP))	627.807	TMA_MET	2	-0.31054	162.68	162.68	P02461	29	1	18259	3214100
COL1A1	Collagen alpha-1(I) chain	2 Hydroxyproline,Oxidation (MP)	P(ox)GEAGRP(ox)GEAGLP(ox (MP))	628.299	TMA_MET	2	-2.4308	108.47	108.47	P02452	39	2	16897	13673000
COL1A1	Collagen alpha-1(I) chain	2 Hydroxyproline,Oxidation (MP)	P(ox)GEAGRP(ox)GEAGLP(ox (MP))	628.299	TMA_NED	2	-2.195	104.79	104.79	P02452	30	2	15961	10797000
COL1A2	Collagen alpha-2(I) chain	Hydroxyproline	GLRGEIGNP(ox)GRD	628.821	TMA_NED	2	-0.51122	102.53	62.179	P08123	23	1	13072	23215000
COL1A2	Collagen alpha-2(I) chain	Unmodified	GPAGATGDRGEAGAA	629.295	TMA_MET	2	-1.809	149.96	72.58	P08123	73	5	5941	464930000
COL1A2	Collagen alpha-2(I) chain	Unmodified	GPAGATGDRGEAGAA	629.295	TMA_NED	2	-1.9506	142.08	67.244	P08123	77	5	5386	293220000
COL1A2	Collagen alpha-2(I) chain	Unmodified	GPAGATGDRGEAGAA	629.295	TMA_MET	2	-2.4213	142.71	57.351	P08123	51	4	7532	30189000
COL1A2	Collagen alpha-2(I) chain	Unmodified	GATGDRGEAGAAGPA	629.295	TMA_MET	2	-2.2085	97.633	19.889	P08123	70	1	6823	22691000
COL1A2	Collagen alpha-2(I) chain	Unmodified	GPAGATGDRGEAGAA	629.295	TMA_MET	2	-2.2085	105.46	38.865	P08123	70	1	6645	22691000
COL1A2	Collagen alpha-2(I) chain	Unmodified	GPAGATGDRGEAGAA	629.295	TMA_NED	2	-0.41688	126.19	58.113	P08123	70	3	6790	18624000
COL1A2	Collagen alpha-2(I) chain	Unmodified	GPAGATGDRGEAGAA	629.295	TMA_NED	2	-0.56843	170.52	90.548	P08123	52	3	6963	16458000
COL3A1	Collagen alpha-1(III) chain	Oxidation (MP)	AGERGAP(ox (MP))GFRGPA	629.818	TMA_NED	2	-1.8969	222.18	157.03	P02461	25	3	15863	25726000
COL3A1	Collagen alpha-1(III) chain	Oxidation (MP)	AGERGAP(ox (MP))GFRGPA	629.818	TMA_MET	2	-2.7529	166.87	92.605	P02461	35	1	16473	10576000
TGFBI	Transforming growth factor-beta-induced protein ig-h3	Unmodified	AWASLPAEVLDS	629.819	TMA_NED	2	NaN	107.9	73.689	Q15582	NaN	1	78345	NaN
COL1A1	Collagen alpha-1(I) chain	Unmodified	FSGLDGAKGDAGPA	631.804	TMA_MET	2	-1.9506	121.29	60.689	P02452	66	4	32006	1873900000
COL1A1	Collagen alpha-1(I) chain	Unmodified	FSGLDGAKGDAGPA	631.804	TMA_MET	2	-1.9897	113.93	54.577	P02452	47	3	30877	1803800000
COL1A1	Collagen alpha-1(I) chain	Unmodified	FSGLDGAKGDAGPA	631.804	TMA_NED	2	-0.80718	133.42	89.65	P02452	75	5	31151	1440100000
COL1A1	Collagen alpha-1(I) chain	Unmodified	FSGLDGAKGDAGPA	631.804	TMA_NED	2	0.93178	129.88	81.454	P02452	39	3	30440	1167900000
COL1A1	Collagen alpha-1(I) chain	Unmodified	FSGLDGAKGDAGPA	631.804	TMA_MET	2	0.98221	146.11	99.978	P02452	186	3	32917	604500000
COL1A1	Collagen alpha-1(I) chain	Unmodified	FSGLDGAKGDAGPA	631.804	TMA_NED	2	-1.011	99.752	54.757	P02452	116	3	32549	478470000
COL1A1	Collagen alpha-1(I) chain	Unmodified	FSGLDGAKGDAGPA	631.804	TMA_MET	2	-1.5488	131.12	78.901	P02452	36	2	32232	142960000
COL1A1	Collagen alpha-1(I) chain	Unmodified	FSGLDGAKGDAGPA	631.804	TMA_NED	2	-1.3607	129.82	70.469	P02452	36	1	32288	107470000
COL1A1	Collagen alpha-1(I) chain	Unmodified	FSGLDGAKGDAGPA	1262.6	TMA_MET	1	-1.1442	158.02	97.499	P02452	18	1	31421	11990000
COL1A1	Collagen alpha-1(I) chain	Unmodified	FSGLDGAKGDAGPA	1262.6	TMA_NED	1	-1.9603	148.19	88.285	P02452	22	1	31092	11246000
COL1A1	Collagen alpha-1(I) chain	Unmodified	FSGLDGAKGDAGPA	1262.6	TMA_MET	1	0.56866	158.3	93.57	P02452	16	1	30643	6018600
COL1A1	Collagen alpha-1(I) chain	Unmodified	FSGLDGAKGDAGPA	1262.6	TMA_NED	1	1.6807	137.01	93.236	P02452	18	1	30431	6015300
COL1A2	Collagen alpha-2(I) chain	2 Oxidation (MP)	AVGEP(ox (MP))GPLGIAGPP(ox (MP))	632.333	TMA_NED	2	3.9265	100.02	100.02	P08123	46	2	53767	66995000
COL1A2	Collagen alpha-2(I) chain	2 Oxidation (MP)	AVGEP(ox (MP))GPLGIAGPP(ox (MP))	632.333	TMA_MET	2	2.1185	NaN	NaN	P08123	47	0	NaN	68600000
COL1A1	Collagen alpha-1(I) chain	Hydroxyproline,Oxidation (MP)	GP(ox)PGPP(ox (MP))SAGFDFS	632.778	TMA_NED	2	-2.3696	188.76	188.76	P02452	77	9	54437	226100000
COL1A1	Collagen alpha-1(I) chain	Hydroxyproline,Oxidation (MP)	GP(ox)PGP(ox (MP))PSAGFDFS	632.778	TMA_MET	2	-0.13319	203.93	203.93	P02452	109	9	54470	181920000
COL1A1	Collagen alpha-1(I) chain	Hydroxyproline,Oxidation (MP)	GP(ox)PGP(ox (MP))PSAGFDFS	632.778	TMA_NED	2	-3.9495	178.3	178.3	P02452	65	5	52353	119330000
COL1A1	Collagen alpha-1(I) chain	Hydroxyproline,Oxidation (MP)	GP(ox)PGP(ox (MP))PSAGFDFS	632.778	TMA_MET	2	-1.1046	170.3	170.3	P02452	56	4	51478	47034000
COL1A1	Collagen alpha-1(I) chain	2 Hydroxyproline	GP(ox)P(ox)GPPSAGFDFS	632.778	TMA_NED	2	1.5383	168.23	168.23	P02452	48	5	57049	26270000
COL1A1	Collagen alpha-1(I) chain	2 Hydroxyproline	GP(ox)P(ox)GPPSAGFDFS	632.778	TMA_MET	2	3.3588	178.99	178.99	P02452	59	4	56683	20644000
COL1A1	Collagen alpha-1(I) chain	2 Hydroxyproline	GP(ox)PGPP(ox)SAGFDFS	632.778	TMA_NED	2	1.4605	114.5	114.5	P02452	31	2	50552	7852500
COL1A1	Collagen alpha-1(I) chain	2 Hydroxyproline	GPP(ox)GPP(ox)SAGFDFS	632.778	TMA_MET	2	1.2398	174.16	174.16	P02452	24	2	50130	5152200
COL1A1	Collagen alpha-1(I) chain	Hydroxyproline,Oxidation (MP)	GPP(ox)GPP(ox (MP))SAGFDFS	1264.55	TMA_NED	1	-1.3361	185.47	185.47	P02452	48	5	54516	29279000
COL1A1	Collagen alpha-1(I) chain	Hydroxyproline,Oxidation (MP)	GPP(ox)GPP(ox (MP))SAGFDFS	1264.55	TMA_NED	1	-3.3881	189.7	189.7	P02452	37	3	52299	14445000
COL1A1	Collagen alpha-1(I) chain	2 Hydroxyproline	GPP(ox)GPP(ox)SAGFDFS	1264.55	TMA_MET	1	2.6725	180.87	180.87	P02452	39	2	54095	11745000
COL1A1	Collagen alpha-1(I) chain	2 Hydroxyproline	GP(ox)P(ox)GPPSAGFDFS	1264.55	TMA_NED	1	4.1798	152.47	152.47	P02452	30	3	57160	2824600
COL1A1	Collagen alpha-1(I) chain	2 Hydroxyproline	GPP(ox)GPP(ox)SAGFDFS	1264.55	TMA_MET	1	0.7297	137.14	137.14	P02452	29	2	51654	2637900
COL1A1	Collagen alpha-1(I) chain	2 Hydroxyproline	GP(ox)P(ox)GPPSAGFDFS	1264.55	TMA_MET	1	6.0576	NaN	NaN	P02452	26	0	NaN	1482400
VIM	Vimentin	Unmodified	SYVTTSTRTYS	633.304	TMA_MET	2	2.9484	100.25	53.048	P08670	23	1	23824	10857000
VIM	Vimentin	Unmodified	SYVTTSTRTYS	633.304	TMA_NED	2	3.372	NaN	NaN	P08670	29	0	NaN	12324000
COL1A1	Collagen alpha-1(I) chain	Unmodified	GPAGEKGSPGADGPA	634.299	TMA_MET	2	-3.0222	205.13	125.18	P02452	96	9	7942	179130000
COL1A1	Collagen alpha-1(I) chain	Unmodified	GPAGEKGSPGADGPA	634.299	TMA_NED	2	-2.5961	196.88	116.76	P02452	87	6	7524	82110000
COL1A1	Collagen alpha-1(I) chain	Unmodified	GPAGEKGSPGADGPA	634.299	TMA_NED	2	-0.82437	123.51	62.995	P02452	19	1	7186	1696100
COL1A1	Collagen alpha-1(I) chain	Oxidation (MP)	GSP(ox (MP))GEQGPSGASGPA	636.279	TMA_NED	2	-1.6149	161.27	111.82	P02452	36	1	13416	24831000
COL1A1	Collagen alpha-1(I) chain	Oxidation (MP)	GSP(ox (MP))GEQGPSGASGPA	636.279	TMA_MET	2	-2.4488	102.95	56.493	P02452	31	1	14010	19401000
COL5A1	Collagen alpha-1(V) chain	Hydroxyproline,Oxidation (MP)	GLRGFP(ox)GDRGLP(ox (MP))	425.226	TMA_NED	3	-2.1503	83.137	83.137	P20908	77	1	33144	144910000
COL5A1	Collagen alpha-1(V) chain	Hydroxyproline,Oxidation (MP)	GLRGFP(ox)GDRGLP(ox (MP))	637.336	TMA_NED	2	-0.08969	139.15	139.15	P20908	44	2	32895	26028000
COL6A3	Collagen alpha-3(VI) chain	Oxidation (MP)	FRAAPLQGM(ox (MP))LPG	637.34	TMA_NED	2	-3.7035	90.657	62.971	P12111-4	36	2	46284	141660000
COL1A1	Collagen alpha-1(I) chain	Hydroxyproline	DGSP(ox)GKDGVRGLT	637.82	TMA_NED	2	-1.0051	177.47	106.12	P02452	50	3	14720	19266000
COL1A1	Collagen alpha-1(I) chain	Hydroxyproline	DGSP(ox)GKDGVRGLT	637.82	TMA_NED	2	1.9219	142.07	74.076	P02452	46	2	14133	8573400
COL1A1	Collagen alpha-1(I) chain	Hydroxyproline	DGSP(ox)GKDGVRGLT	637.82	TMA_MET	2	-0.8231	124.34	56.117	P02452	39	2	14498	8164500
COL6A1	Collagen alpha-1(VI) chain	Unmodified	ITPDHLEPRLS	426.566	TMA_NED	3	-1.2829	82.171	49.648	P12109	32	1	33608	15149000
COL1A2	Collagen alpha-2(I) chain	Unmodified	FAGEKGPSGEAGTA	639.802	TMA_MET	2	1.5565	235.06	173.5	P08123	72	3	17264	203530000
COL1A2	Collagen alpha-2(I) chain	Unmodified	FAGEKGPSGEAGTA	639.802	TMA_NED	2	3.5551	218.07	149.42	P08123	44	2	16670	64509000
COL1A1	Collagen alpha-1(I) chain	Hydroxyproline	FSGLDGAKGDAGP(ox)A	639.802	TMA_NED	2	-1.3465	135.8	75.359	P02452	45	1	25445	33160000
COL1A1	Collagen alpha-1(I) chain	Hydroxyproline	FSGLDGAKGDAGP(ox)A	639.802	TMA_MET	2	-1.8798	98.898	62.047	P02452	34	2	24688	31189000
COL1A1	Collagen alpha-1(I) chain	Hydroxyproline	FSGLDGAKGDAGP(ox)A	639.802	TMA_NED	2	0.086056	94.465	60.079	P02452	34	1	24382	20212000
COL1A1	Collagen alpha-1(I) chain	3 Hydroxyproline	GP(ox)P(ox)GPP(ox)SAGFDFS	640.775	TMA_NED	2	-2.8704	150.05	150.05	P02452	66	4	52761	51409000
COL1A1	Collagen alpha-1(I) chain	3 Hydroxyproline	GP(ox)P(ox)GPP(ox)SAGFDFS	640.775	TMA_MET	2	-3.7082	164.77	164.77	P02452	58	4	51980	42163000
COL1A1	Collagen alpha-1(I) chain	3 Hydroxyproline	GP(ox)P(ox)GPP(ox)SAGFDFS	640.775	TMA_NED	2	-2.3626	178.83	178.83	P02452	43	3	50325	31224000
COL1A1	Collagen alpha-1(I) chain	3 Hydroxyproline	GP(ox)P(ox)GPP(ox)SAGFDFS	640.775	TMA_MET	2	1.1487	174.52	174.52	P02452	36	3	50049	10853000
COL1A1	Collagen alpha-1(I) chain	3 Hydroxyproline	GP(ox)P(ox)GPP(ox)SAGFDFS	1280.54	TMA_NED	1	-2.0191	169.09	169.09	P02452	34	2	52542	10536000
COL3A1	Collagen alpha-1(III) chain	2 Hydroxyproline	GRPGRP(ox)GERGLP(ox)	427.565	TMA_NED	3	1.2156	117.2	117.2	P02461	39	1	3755	28860000
COL6A2	Collagen alpha-2(VI) chain	Oxidation (MP)	LGSDVDM(ox (MP))DVLTT	641.298	TMA_MET	2	-2.9057	107.29	75.424	P12110	31	2	49505	45423000
COL6A2	Collagen alpha-2(VI) chain	Oxidation (MP)	LGSDVDM(ox (MP))DVLTT	641.298	TMA_NED	2	-0.11868	105.14	74.449	P12110	28	3	49965	35882000
COL1A1	Collagen alpha-1(I) chain	Oxidation (MP)	GPAGEKGSP(ox (MP))GADGPA	642.297	TMA_MET	2	-2.3881	195.83	110.08	P02452	78	3	4275	966660000
COL1A1	Collagen alpha-1(I) chain	Oxidation (MP)	GPAGEKGSP(ox (MP))GADGPA	642.297	TMA_NED	2	-0.50564	205.13	123.13	P02452	91	4	4031	152670000
COL1A1	Collagen alpha-1(I) chain	Unmodified	GPAGAPGDKGESGPS	642.297	TMA_MET	2	-1.9318	134.13	26.299	P02452	104	2	6532	31570000
COL1A1	Collagen alpha-1(I) chain	Oxidation (MP)	GP(ox (MP))AGEKGSPGADGPA	642.297	TMA_MET	2	-1.9318	161.67	66.674	P02452	104	4	7253	31570000
COL1A1	Collagen alpha-1(I) chain	Unmodified	GPAGAPGDKGESGPS	642.297	TMA_NED	2	-0.36753	137.01	40.766	P02452	89	1	6208	11472000
COL1A1	Collagen alpha-1(I) chain	Oxidation (MP)	GP(ox (MP))AGEKGSPGADGPA	642.297	TMA_NED	2	-0.36753	175.15	79.651	P02452	89	3	6734	11472000
COL1A2	Collagen alpha-2(I) chain	Unmodified	GPAGARGSDGSVGPV	642.321	TMA_MET	2	-3.8882	112.89	75.418	P08123	70	2	20603	1914700000
COL1A2	Collagen alpha-2(I) chain	Unmodified	GARGSDGSVGPVGPA	642.321	TMA_NED	2	-2.699	110.39	48.827	P08123	64	1	20386	1903100000
COL1A2	Collagen alpha-2(I) chain	Unmodified	GPAGARGSDGSVGPV	642.321	TMA_NED	2	-2.699	102.52	63.502	P08123	64	3	20220	1903100000
COL1A2	Collagen alpha-2(I) chain	Unmodified	GARGSDGSVGPVGPA	642.321	TMA_MET	2	0.33801	92.866	28.492	P08123	110	1	21963	788770000
COL1A2	Collagen alpha-2(I) chain	Unmodified	GPAGARGSDGSVGPV	642.321	TMA_MET	2	0.33801	143.4	94.603	P08123	110	3	21199	788770000
COL1A2	Collagen alpha-2(I) chain	Unmodified	GPAGARGSDGSVGPV	642.321	TMA_NED	2	0.51934	129.16	76.032	P08123	55	4	20766	756060000
COL1A1	Collagen alpha-1(I) chain	Unmodified	GAVGPAGKDGEAGAQ	642.813	TMA_MET	2	-2.7938	132.17	85.28	P02452	165	5	7855	672090000
COL1A1	Collagen alpha-1(I) chain	Unmodified	GAVGPAGKDGEAGAQ	642.813	TMA_NED	2	-2.3988	132.86	89.35	P02452	191	6	7711	398820000
COL1A2	Collagen alpha-2(I) chain	Oxidation (MP)	GERGLHGEFGLP(ox (MP))	642.82	TMA_NED	2	-0.51943	103.26	53.215	P08123	77	3	38194	176190000
PEBP1	Phosphatidylethanolamine-binding protein 1;Hippocampal cholinergic neurostimulating peptide	Unmodified	PVDLSKWSGPLS	643.343	TMA_NED	2	-4.146	195.27	140.66	P30086	42	4	61119	80995000
COL1A1	Collagen alpha-1(I) chain	Hydroxyproline,Oxidation (MP)	IAGAP(ox)GFP(ox (MP))GARGPS	643.828	TMA_MET	2	-1.3866	133.81	133.81	P02452	76	3	31784	229760000
COL3A1	Collagen alpha-1(III) chain	Deamidation (NQ),Oxidation (MP)	GLAGTAGEP(ox (MP))GRDGN(Deamidation (NQ))	644.792	TMA_NED	2	NaN	125.75	73.031	P02461	NaN	1	11249	NaN
POSTN	Periostin	Unmodified	LASALRPDGEYT	646.828	TMA_MET	2	4.4673	95.822	47.731	Q15063-7	27	2	35754	9192100
POSTN	Periostin	Unmodified	LASALRPDGEYT	646.828	TMA_NED	2	2.7422	84.054	41.864	Q15063-7	36	1	35598	9527600
COL1A2	Collagen alpha-2(I) chain	Hydroxyproline	FAGEKGP(ox)SGEAGTA	647.799	TMA_MET	2	-2.3165	103.87	56.374	P08123	48	2	16676	35817000
COL1A2	Collagen alpha-2(I) chain	Hydroxyproline	FAGEKGP(ox)SGEAGTA	647.799	TMA_NED	2	-2.1781	NaN	NaN	P08123	32	0	NaN	21200000
COL1A2	Collagen alpha-2(I) chain	Unmodified	GPKGEIGAVGNAGPA	647.841	TMA_NED	2	-0.72219	124.67	59.511	P08123	45	2	25515	272980000
COL1A2	Collagen alpha-2(I) chain	Unmodified	GPKGEIGAVGNAGPA	647.841	TMA_MET	2	-1.8108	126.19	67.824	P08123	35	1	26032	157210000
COL1A2	Collagen alpha-2(I) chain	Deamidation (NQ)	GPKGEIGAVGN(Deamidation (NQ))AGPA	648.333	TMA_NED	2	1.7527	110.66	66.344	P08123	31	2	28014	69395000
COL1A2	Collagen alpha-2(I) chain	Deamidation (NQ)	GPKGEIGAVGN(Deamidation (NQ))AGPA	648.333	TMA_MET	2	1.8581	109.24	65.724	P08123	30	1	28176	23179000
COL1A1	Collagen alpha-1(I) chain	Oxidation (MP)	GPPGSP(ox (MP))GEQGPSGAS	649.286	TMA_MET	2	-2.3391	115.57	45.372	P02452	40	2	13817	6528000
COL1A1	Collagen alpha-1(I) chain	Hydroxyproline	GPAGAP(ox)GDKGESGPS	650.294	TMA_NED	2	-0.51597	150.09	29.463	P02452	65	2	3146	97061000
COL1A1	Collagen alpha-1(I) chain	Hydroxyproline,Oxidation (MP)	GP(ox)AGEKGSP(ox (MP))GADGPA	650.294	TMA_NED	2	-0.51597	152.04	152.04	P02452	65	3	3334	97061000
COL1A1	Collagen alpha-1(I) chain	Hydroxyproline	GPAGAP(ox)GDKGESGPS	650.294	TMA_MET	2	-0.56764	148.28	35.435	P02452	36	3	3594	96934000
COL1A1	Collagen alpha-1(I) chain	2 Hydroxyproline	GP(ox)AGEKGSP(ox)GADGPA	650.294	TMA_MET	2	0.87595	162.36	162.36	P02452	29	2	3779	46238000
COL1A1	Collagen alpha-1(I) chain	Hydroxyproline	GPAGAP(ox)GDKGESGPS	650.294	TMA_MET	2	-0.43679	147.71	18.55	P02452	32	1	4279	14632000
COL1A1	Collagen alpha-1(I) chain	Hydroxyproline	GPAGAP(ox)GDKGESGPS	650.294	TMA_MET	2	2.9544	101.35	24.061	P02452	49	2	5596	3456100
COL1A1	Collagen alpha-1(I) chain	Hydroxyproline	GPAGAP(ox)GDKGESGPS	650.294	TMA_NED	2	4.7476	NaN	NaN	P02452	41	0	NaN	1671700
COL1A1	Collagen alpha-1(I) chain	Unmodified	PAGKSGDRGETGPA	650.318	TMA_MET	2	NaN	73.346	39.082	P02452	NaN	1	11492	NaN
COL1A2	Collagen alpha-2(I) chain	Unmodified	GDQGPVGRTGEVGA	650.318	TMA_MET	2	1.8565	122.86	46.259	P08123	99	2	19699	18314000
COL1A2	Collagen alpha-2(I) chain	Unmodified	GDQGPVGRTGEVGA	650.318	TMA_NED	2	4.8932	NaN	NaN	P08123	47	0	NaN	11366000
COL1A1	Collagen alpha-1(I) chain	3 Oxidation (MP)	IAGAP(ox (MP))GFP(ox (MP))GARGP(ox (MP))S	651.825	TMA_MET	2	-0.89177	96.229	96.229	P02452	39	1	27172	14421000
COL1A1;COL2A1	Collagen alpha-1(I) chain;Collagen alpha-1(II) chain;Collagen alpha-1(II) chain;Chondrocalcin	2 Hydroxyproline	GQRGERGFP(ox)GLP(ox)	651.831	TMA_NED	2	3.1997	115.78	115.78	P02452	90	5	28144	67997000
COL1A1	Collagen alpha-1(I) chain	Hydroxyproline	GERGFP(ox)GERGVQ	435.55	TMA_NED	3	-1.7202	83.615	61.569	P02452	135	2	15888	295170000
COL1A1	Collagen alpha-1(I) chain	Hydroxyproline	GERGFP(ox)GERGVQ	435.55	TMA_MET	3	-2.0238	93.348	74.519	P02452	158	2	16605	107940000
COL1A1	Collagen alpha-1(I) chain	Hydroxyproline	GERGFP(ox)GERGVQ	652.821	TMA_MET	2	NaN	100.92	66.118	P02452	NaN	1	16411	NaN
COL1A1	Collagen alpha-1(I) chain	Hydroxyproline	GERGFP(ox)GERGVQ	652.821	TMA_MET	2	NaN	161.19	111.16	P02452	NaN	1	16436	NaN
COL1A1	Collagen alpha-1(I) chain	Hydroxyproline	GERGFP(ox)GERGVQ	652.821	TMA_MET	2	NaN	150.21	104.61	P02452	NaN	1	16636	NaN
COL1A1	Collagen alpha-1(I) chain	Hydroxyproline	GERGFP(ox)GERGVQ	652.821	TMA_NED	2	-0.7008	178.53	114.71	P02452	41	2	15816	24171000
COL1A1	Collagen alpha-1(I) chain	Oxidation (MP)	LAGPPGESGREGAP(ox (MP))	655.82	TMA_MET	2	1.6161	121.61	73.325	P02452	32	1	18043	18318000
COL1A2	Collagen alpha-2(I) chain	Hydroxyproline,Oxidation (MP)	GPIGSAGP(ox)PGFPGAP(ox (MP))	655.822	TMA_MET	2	-0.45159	117.81	117.81	P08123	41	2	53541	14530000
COL1A2	Collagen alpha-2(I) chain	2 Hydroxyproline	GPIGSAGPP(ox)GFPGAP(ox)	655.822	TMA_NED	2	3.244	95.311	95.311	P08123	36	1	53949	9535900
COL1A1	Collagen alpha-1(I) chain	Oxidation (MP)	LAGPPGESGREGAP(ox (MP))	655.82	TMA_NED	2	1.9857	NaN	NaN	P02452	19	0	NaN	4175700
COL1A2	Collagen alpha-2(I) chain	Oxidation (MP)	GP(ox (MP))KGEIGAVGNAGPA	655.839	TMA_NED	2	NaN	92.866	50.267	P08123	NaN	1	23850	NaN
COL1A2	Collagen alpha-2(I) chain	Oxidation (MP)	GP(ox (MP))KGEIGAVGNAGPA	655.839	TMA_NED	2	1.5701	159.83	88.606	P08123	31	2	24676	64321000
COL1A2	Collagen alpha-2(I) chain	Oxidation (MP)	GP(ox (MP))KGEIGAVGNAGPA	655.839	TMA_MET	2	0.95089	123.51	60.88	P08123	31	1	25131	46845000
COL3A1	Collagen alpha-1(III) chain	Deamidation (NQ),Oxidation (MP)	GPAGQ(Deamidation (NQ))P(ox (MP))GDKGEGGAP	656.294	TMA_MET	2	2.9925	106.62	13.177	P02461	78	1	6547	15332000
COL3A1	Collagen alpha-1(III) chain	Deamidation (NQ),Oxidation (MP)	GPAGQ(Deamidation (NQ))P(ox (MP))GDKGEGGAP	656.294	TMA_NED	2	5.378	NaN	NaN	P02461	55	0	NaN	1739400
COL11A1	Collagen alpha-1(XI) chain	Hydroxyproline	DPGP(ox)QGISGKDGPA	656.312	TMA_NED	2	0.49926	99.815	24.437	P12107-4	19	1	4554	9140600
COL11A1	Collagen alpha-1(XI) chain	Hydroxyproline	DPGP(ox)QGISGKDGPA	656.312	TMA_MET	2	4.1475	NaN	NaN	P12107-4	24	0	NaN	10509000
COL1A1	Collagen alpha-1(I) chain	Hydroxyproline,Oxidation (MP)	GP(ox)PGSP(ox (MP))GEQGPSGAS	657.284	TMA_MET	2	NaN	70.389	70.389	P02452	NaN	1	9704	NaN
COL1A1	Collagen alpha-1(I) chain	Hydroxyproline,Oxidation (MP)	GP(ox)PGSP(ox (MP))GEQGPSGAS	657.284	TMA_NED	2	-2.6297	107.95	107.95	P02452	44	3	9298	10680000
COL1A1	Collagen alpha-1(I) chain	Hydroxyproline,Oxidation (MP)	GP(ox)PGSP(ox (MP))GEQGPSGAS	657.284	TMA_MET	2	-2.5106	NaN	NaN	P02452	39	0	NaN	10262000
COL1A1	Collagen alpha-1(I) chain	Hydroxyproline,Oxidation (MP)	GPAGAP(ox)GDKGESGP(ox (MP))S	658.292	TMA_MET	2	-1.4312	91.549	91.549	P02452	31	1	2990	9040500
COL1A1	Collagen alpha-1(I) chain	Hydroxyproline,Oxidation (MP)	GPAGAP(ox)GDKGESGP(ox (MP))S	658.292	TMA_NED	2	-5.0108	NaN	NaN	P02452	13	0	NaN	50320000
HSPG2	Basement membrane-specific heparan sulfate proteoglycan core protein;Endorepellin;LG3 peptide	Unmodified	LTNAASTHTTNEG	658.807	TMA_NED	2	-1.4638	135.56	60.638	P98160	7	1	4484	16122000
HSPG2	Basement membrane-specific heparan sulfate proteoglycan core protein;Endorepellin;LG3 peptide	Unmodified	LTNAASTHTTNEG	658.807	TMA_MET	2	-0.96472	NaN	NaN	P98160	8	0	NaN	7054300
COL1A1	Collagen alpha-1(I) chain	3 Oxidation (MP)	P(ox (MP))GERGGP(ox (MP))GSRGFP(ox (MP))	659.81	TMA_MET	2	3.2016	163.12	163.12	P02452	41	3	11282	3641700
COL1A1	Collagen alpha-1(I) chain	3 Oxidation (MP)	P(ox (MP))GERGGP(ox (MP))GSRGFP(ox (MP))	659.81	TMA_NED	2	2.7122	156.58	156.58	P02452	51	3	10357	2127700
COL1A1	Collagen alpha-1(I) chain	Unmodified	GFSGLDGAKGDAGPA	660.315	TMA_MET	2	-1.769	115.65	57.789	P02452	45	4	33602	268740000
COL1A1	Collagen alpha-1(I) chain	Unmodified	GFSGLDGAKGDAGPA	660.315	TMA_MET	2	1.6911	153.34	80.628	P02452	64	3	34457	132710000
COL1A1	Collagen alpha-1(I) chain	Unmodified	GFSGLDGAKGDAGPA	660.315	TMA_NED	2	-2.6989	136.5	68.484	P02452	42	2	33800	113080000
COL1A1	Collagen alpha-1(I) chain	Unmodified	GFSGLDGAKGDAGPA	660.315	TMA_NED	2	2.4662	126.66	68.8	P02452	74	3	34728	69018000
COL1A1	Collagen alpha-1(I) chain	Unmodified	GFSGLDGAKGDAGPA	660.315	TMA_MET	2	1.0919	155.26	78.584	P02452	66	3	35724	58219000
COL1A1	Collagen alpha-1(I) chain	Unmodified	GFSGLDGAKGDAGPA	660.315	TMA_NED	2	1.309	113.22	53.205	P02452	43	1	35848	38876000
COL6A2	Collagen alpha-2(VI) chain	2 Oxidation (MP)	PGRP(ox (MP))GFSYP(ox (MP))GPR	440.555	TMA_MET	3	1.7306	NaN	NaN	P12110	43	0	NaN	2149300
COL6A2	Collagen alpha-2(VI) chain	2 Oxidation (MP)	PGRP(ox (MP))GFSYP(ox (MP))GPR	440.555	TMA_NED	3	1.6612	110.08	110.08	P12110	59	3	22125	26938000
COL3A1	Collagen alpha-1(III) chain	Oxidation (MP)	GPTGPGGDKGDTGP(ox (MP))P	663.302	TMA_MET	2	NaN	72.34	32.718	P02461	NaN	1	9870	NaN
COL3A1	Collagen alpha-1(III) chain	Oxidation (MP)	GPTGPGGDKGDTGPP(ox (MP))	663.302	TMA_MET	2	-2.296	181.31	91.508	P02461	134	9	8747	155840000
COL3A1	Collagen alpha-1(III) chain	Oxidation (MP)	GPTGPGGDKGDTGP(ox (MP))P	663.302	TMA_NED	2	-2.7417	204.17	95.742	P02461	150	9	7397	115360000
COL3A1	Collagen alpha-1(III) chain	Oxidation (MP)	GPTGPGGDKGDTGP(ox (MP))P	663.302	TMA_MET	2	-0.53918	209.8	104.97	P02461	69	4	9477	14001000
COL3A1	Collagen alpha-1(III) chain	Oxidation (MP)	GPTGPGGDKGDTGP(ox (MP))P	663.302	TMA_NED	2	-0.67463	183.99	71.769	P02461	66	4	9000	10276000
COL1A2	Collagen alpha-2(I) chain	Oxidation (MP)	GPSGPSGLP(ox (MP))GERGAA	663.326	TMA_NED	2	2.1851	121.29	22.533	P08123	19	1	19123	5658600
COL1A2	Collagen alpha-2(I) chain	Oxidation (MP)	GATGARGLVGEP(ox (MP))GPA	663.344	TMA_NED	2	0.21334	107.06	70.66	P08123	60	1	25514	295690000
COL1A2	Collagen alpha-2(I) chain	Oxidation (MP)	GATGARGLVGEP(ox (MP))GPA	663.344	TMA_MET	2	1.2129	NaN	NaN	P08123	52	0	NaN	140180000
COL1A1	Collagen alpha-1(I) chain	Hydroxyproline,Oxidation (MP)	LAGPP(ox)GESGREGAP(ox (MP))	663.818	TMA_MET	2	-1.3279	119.27	119.27	P02452	66	2	14199	73943000
COL1A1	Collagen alpha-1(I) chain	Hydroxyproline,Oxidation (MP)	LAGPP(ox)GESGREGAP(ox (MP))	663.818	TMA_NED	2	-0.37941	112.13	112.13	P02452	63	3	13479	29294000
COL1A2	Collagen alpha-2(I) chain	3 Oxidation (MP)	GPIGSAGP(ox (MP))PGFP(ox (MP))GAP(ox (MP))	663.82	TMA_MET	2	-1.0348	138.06	138.06	P08123	66	4	48863	37103000
COL1A2	Collagen alpha-2(I) chain	3 Oxidation (MP)	GPIGSAGPP(ox (MP))GFP(ox (MP))GAP(ox (MP))	663.82	TMA_NED	2	2.8915	138.06	138.06	P08123	55	4	49366	32398000
COL1A1	Collagen alpha-1(I) chain	Hydroxyproline	GSAGAPGKDGLNGLP(ox)	663.836	TMA_MET	2	-1.7003	103.21	66.88	P02452	100	1	30925	902520000
COL1A1	Collagen alpha-1(I) chain	Hydroxyproline	GSAGAPGKDGLNGLP(ox)	663.836	TMA_NED	2	-0.055913	NaN	NaN	P02452	101	0	NaN	739910000
COL1A1	Collagen alpha-1(I) chain	Deamidation (NQ),Hydroxyproline	GSAGAPGKDGLN(Deamidation (NQ))GLP(ox)	664.328	TMA_NED	2	-1.4685	89.266	27.903	P02452	71	1	32302	128010000
COL1A1	Collagen alpha-1(I) chain	Deamidation (NQ),Hydroxyproline	GSAGAPGKDGLN(Deamidation (NQ))GLP(ox)	664.328	TMA_MET	2	-0.1359	NaN	NaN	P02452	69	0	NaN	161620000
COL1A1	Collagen alpha-1(I) chain	Hydroxyproline,Oxidation (MP)	GGP(ox)GSRGFP(ox (MP))GADGVA	1333.61	TMA_NED	1	-4.3797	197.43	197.43	P02452	45	2	27048	43749000
COL1A1	Collagen alpha-1(I) chain	Hydroxyproline,Oxidation (MP)	GGP(ox)GSRGFP(ox (MP))GADGVA	1333.61	TMA_MET	1	-3.5739	163.45	163.45	P02452	41	3	27811	30401000
COL4A4	Collagen alpha-4(IV) chain	Deamidation (NQ)	GFSGIDGARGPKGN(Deamidation (NQ))	667.328	TMA_MET	2	-3.8078	106.2	49.151	P53420	36	1	34615	53146000
COL4A4	Collagen alpha-4(IV) chain	Deamidation (NQ)	GFSGIDGARGPKGN(Deamidation (NQ))	667.328	TMA_NED	2	-5.5086	NaN	NaN	P53420	24	0	NaN	22571000
COL1A2	Collagen alpha-2(I) chain	Unmodified	GFAGEKGPSGEAGTA	668.312	TMA_MET	2	-3.0677	209.85	149.45	P08123	142	10	20587	2297100000
COL1A2	Collagen alpha-2(I) chain	Unmodified	GFAGEKGPSGEAGTA	668.312	TMA_NED	2	-2.9245	244.16	182.6	P08123	59	6	20047	1765300000
COL1A2	Collagen alpha-2(I) chain	Unmodified	GFAGEKGPSGEAGTA	668.312	TMA_NED	2	2.7572	138.99	86.286	P08123	19	1	20652	96957000
COL1A2	Collagen alpha-2(I) chain	Unmodified	GFAGEKGPSGEAGTA	668.312	TMA_NED	2	0.28309	222.18	153.4	P08123	49	2	20846	46836000
COL1A2	Collagen alpha-2(I) chain	Unmodified	GFAGEKGPSGEAGTA	668.312	TMA_NED	2	0.97795	127.7	75.747	P08123	18	1	21668	18627000
COL3A1	Collagen alpha-1(III) chain	Unmodified	GGPGADGVPGKDGPR	668.834	TMA_MET	2	1.9764	200.06	153.73	P02461	56	4	12122	11745000
COL3A1	Collagen alpha-1(III) chain	Unmodified	GGPGADGVPGKDGPR	668.834	TMA_NED	2	0.18073	181.31	126.2	P02461	61	2	11440	10480000
COL3A1	Collagen alpha-1(III) chain	2 Oxidation (MP)	GEKGEGGPP(ox (MP))GVAGP(ox (MP))P	669.32	TMA_NED	2	1.0531	93.448	93.448	P02461	52	1	15902	16122000
COL3A1	Collagen alpha-1(III) chain	2 Oxidation (MP)	GEKGEGGPP(ox (MP))GVAGP(ox (MP))P	669.32	TMA_MET	2	0.21333	103.63	103.63	P02461	63	1	16289	14588000
COL1A1	Collagen alpha-1(I) chain	Oxidation (MP)	GPAGEKGSP(ox (MP))GADGPAG	670.807	TMA_MET	2	NaN	72.34	23.151	P02452	NaN	1	4420	NaN
COL3A1	Collagen alpha-1(III) chain	2 Oxidation (MP)	GPTGP(ox (MP))GGDKGDTGP(ox (MP))P	671.299	TMA_MET	2	0.2092	94.309	94.309	P02461	116	1	7019	8253000
COL3A1	Collagen alpha-1(III) chain	Hydroxyproline,Oxidation (MP)	GPTGP(ox)GGDKGDTGP(ox (MP))P	671.299	TMA_NED	2	-0.21075	121.6	121.6	P02461	88	2	6268	7361500
COL3A1	Collagen alpha-1(III) chain	Hydroxyproline,Oxidation (MP)	GPTGPGGDKGDTGP(ox)P(ox (MP))	671.299	TMA_NED	2	-0.38722	92.112	92.112	P02461	41	1	3302	3975200
COL3A1	Collagen alpha-1(III) chain	2 Oxidation (MP)	GPTGPGGDKGDTGP(ox (MP))P(ox (MP))	671.299	TMA_MET	2	1.5709	93.623	93.623	P02461	52	1	3493	2475800
COL3A1	Collagen alpha-1(III) chain	3 Oxidation (MP)	GAAGEP(ox (MP))GRDGVP(ox (MP))GGP(ox (MP))	671.305	TMA_MET	2	-2.146	119.74	119.74	P02461	109	6	7931	13073000
COL3A1	Collagen alpha-1(III) chain	3 Oxidation (MP)	GAAGEP(ox (MP))GRDGVP(ox (MP))GGP(ox (MP))	671.305	TMA_NED	2	-2.8568	125.72	125.72	P02461	122	6	7491	9460900
COL1A1	Collagen alpha-1(I) chain	3 Oxidation (MP)	SP(ox (MP))GEAGRP(ox (MP))GEAGLP(ox (MP))	671.815	TMA_MET	2	-1.92	90.434	90.434	P02452	43	1	16361	16840000
COL1A1	Collagen alpha-1(I) chain	3 Oxidation (MP)	SP(ox (MP))GEAGRP(ox (MP))GEAGLP(ox (MP))	671.815	TMA_NED	2	-0.70694	95.477	95.477	P02452	39	1	15876	13670000
COL1A1	Collagen alpha-1(I) chain	Hydroxyproline,Oxidation (MP)	GSAGAP(ox)GKDGLNGLP(ox (MP))	671.834	TMA_MET	2	-0.67774	96.229	96.229	P02452	102	1	26141	435130000
COL1A1	Collagen alpha-1(I) chain	Hydroxyproline,Oxidation (MP)	GSAGAP(ox)GKDGLNGLP(ox (MP))	671.834	TMA_NED	2	-1.5258	NaN	NaN	P02452	103	0	NaN	500210000
COL3A1	Collagen alpha-1(III) chain	3 Oxidation (MP)	GGKGEM(ox (MP))GPAGIP(ox (MP))GAP(ox (MP))	672.317	TMA_NED	2	2.2444	89.032	89.032	P02461	81	1	21855	82089000
COL3A1	Collagen alpha-1(III) chain	3 Oxidation (MP)	GGKGEM(ox (MP))GPAGIP(ox (MP))GAP(ox (MP))	672.317	TMA_MET	2	1.1798	NaN	NaN	P02461	86	0	NaN	68106000
COL1A1	Collagen alpha-1(I) chain	Deamidation (NQ),Hydroxyproline,Oxidation (MP)	GSAGAP(ox)GKDGLN(Deamidation (NQ))GLP(ox (MP))	672.326	TMA_NED	2	-3.6039	88.155	88.155	P02452	82	1	26797	366990000
COL1A1	Collagen alpha-1(I) chain	Deamidation (NQ),Hydroxyproline,Oxidation (MP)	GSAGAP(ox)GKDGLN(Deamidation (NQ))GLP(ox (MP))	672.326	TMA_MET	2	-2.0056	97.779	97.779	P02452	43	1	30263	94154000
COL1A1	Collagen alpha-1(I) chain	Deamidation (NQ),2 Oxidation (MP)	GSAGAP(ox (MP))GKDGLN(Deamidation (NQ))GLP(ox (MP))	672.326	TMA_NED	2	3.4876	93.623	93.623	P02452	104	1	28160	69838000
COL1A1	Collagen alpha-1(I) chain	Deamidation (NQ),Hydroxyproline,Oxidation (MP)	GSAGAP(ox)GKDGLN(Deamidation (NQ))GLP(ox (MP))	672.326	TMA_MET	2	-2.6387	NaN	NaN	P02452	70	0	NaN	320740000
COL1A1	Collagen alpha-1(I) chain	Deamidation (NQ),Hydroxyproline,Oxidation (MP)	GSAGAP(ox)GKDGLN(Deamidation (NQ))GLP(ox (MP))	672.326	TMA_NED	2	0.64396	NaN	NaN	P02452	65	0	NaN	98381000
COL1A1	Collagen alpha-1(I) chain	Deamidation (NQ),2 Oxidation (MP)	GSAGAP(ox (MP))GKDGLN(Deamidation (NQ))GLP(ox (MP))	672.326	TMA_MET	2	0.79991	NaN	NaN	P02452	52	0	NaN	40648000
COL1A1;COL2A1	Collagen alpha-1(I) chain;Collagen alpha-1(II) chain;Collagen alpha-1(II) chain;Chondrocalcin	Hydroxyproline,Oxidation (MP)	GATGFP(ox)GAAGRVGP(ox (MP))P	672.339	TMA_MET	2	-0.77875	123.75	123.75	P02452	92	3	32038	604540000
COL1A1;COL2A1	Collagen alpha-1(I) chain;Collagen alpha-1(II) chain;Collagen alpha-1(II) chain;Chondrocalcin	Hydroxyproline,Oxidation (MP)	GATGFP(ox)GAAGRVGP(ox (MP))P	672.339	TMA_NED	2	-2.2508	121.9	121.9	P02452	121	3	32544	339310000
COL1A1	Collagen alpha-1(I) chain	3 Oxidation (MP)	GAP(ox (MP))GIAGAP(ox (MP))GFP(ox (MP))GAR	672.339	TMA_NED	2	-0.49978	143.03	143.03	P02452	103	4	34264	288130000
COL1A1	Collagen alpha-1(I) chain	3 Oxidation (MP)	GAP(ox (MP))GIAGAP(ox (MP))GFP(ox (MP))GAR	672.339	TMA_MET	2	1.755	118.71	118.71	P02452	100	1	34423	224640000
COL1A1	Collagen alpha-1(I) chain	2 Oxidation (MP)	GIAGAP(ox (MP))GFP(ox (MP))GARGPS	672.339	TMA_MET	2	1.755	124.67	124.67	P02452	100	1	34631	224640000
COL1A1	Collagen alpha-1(I) chain	Unmodified	GPAGPAGERGEQGPA	675.823	TMA_NED	2	NaN	79.659	0	P02452	NaN	1	13502	NaN
COL1A1	Collagen alpha-1(I) chain	Unmodified	GPAGPAGERGEQGPA	675.823	TMA_MET	2	-0.67607	220.1	0	P02452	52	4	13065	240670000
COL1A1	Collagen alpha-1(I) chain	Unmodified	GPAGPAGERGEQGPA	675.823	TMA_NED	2	-0.81566	219.33	0	P02452	43	3	12853	161730000
COL1A2	Collagen alpha-2(I) chain	Hydroxyproline	GFAGEKGP(ox)SGEAGTA	676.31	TMA_NED	2	NaN	77.358	43.166	P08123	NaN	1	20212	NaN
COL1A2	Collagen alpha-2(I) chain	Hydroxyproline	GFAGEKGP(ox)SGEAGTA	676.31	TMA_MET	2	0.63894	163.66	112.39	P08123	74	4	19712	174440000
COL1A2	Collagen alpha-2(I) chain	Hydroxyproline	GFAGEKGP(ox)SGEAGTA	676.31	TMA_NED	2	1.4861	163.66	107.03	P08123	60	3	19492	169890000
COL1A2	Collagen alpha-2(I) chain	Hydroxyproline	GPSGLPGERGAAGIP(ox)	676.352	TMA_MET	2	1.8191	115.33	19.295	P08123	39	2	35830	61927000
COL1A1	Collagen alpha-1(I) chain	Oxidation (MP)	GPPGEPGEPGASGPM(ox (MP))	676.793	TMA_MET	2	-1.2471	115.86	54.081	P02452	30	1	27956	19680000
COL3A1	Collagen alpha-1(III) chain	Oxidation (MP)	GGP(ox (MP))GADGVPGKDGPR	676.831	TMA_MET	2	NaN	70.488	47.113	P02461	NaN	1	7376	NaN
COL3A1	Collagen alpha-1(III) chain	Oxidation (MP)	GGP(ox (MP))GADGVPGKDGPR	676.831	TMA_MET	2	NaN	74.76	42.917	P02461	NaN	1	7567	NaN
COL3A1	Collagen alpha-1(III) chain	Oxidation (MP)	GGP(ox (MP))GADGVPGKDGPR	676.831	TMA_MET	2	NaN	77.124	37.251	P02461	NaN	1	7757	NaN
COL3A1	Collagen alpha-1(III) chain	Oxidation (MP)	GGP(ox (MP))GADGVPGKDGPR	676.831	TMA_MET	2	NaN	96.103	52.806	P02461	NaN	1	7937	NaN
COL3A1	Collagen alpha-1(III) chain	Oxidation (MP)	GGP(ox (MP))GADGVPGKDGPR	676.831	TMA_MET	2	NaN	90.653	56.93	P02461	NaN	1	8129	NaN
COL3A1	Collagen alpha-1(III) chain	Oxidation (MP)	GGP(ox (MP))GADGVPGKDGPR	676.831	TMA_MET	2	NaN	80.979	52.966	P02461	NaN	1	8535	NaN
COL1A2	Collagen alpha-2(I) chain	Hydroxyproline	GSP(ox)GNIGPAGKEGPV	676.844	TMA_MET	2	0.88403	100.04	66.167	P08123	41	2	25308	94944000
COL1A2	Collagen alpha-2(I) chain	Hydroxyproline	GSP(ox)GNIGPAGKEGPV	676.844	TMA_NED	2	1.2165	NaN	NaN	P08123	33	0	NaN	74320000
COL1A2	Collagen alpha-2(I) chain	2 Hydroxyproline	GPAGEP(ox)GEP(ox)GQTGPA	677.299	TMA_MET	2	0.19799	188.87	188.87	P08123	64	5	15732	362540000
COL1A2	Collagen alpha-2(I) chain	Hydroxyproline,Oxidation (MP)	GPAGEP(ox)GEP(ox (MP))GQTGPA	677.299	TMA_NED	2	-0.48059	230.06	230.06	P08123	44	3	15082	289610000
COL1A2	Collagen alpha-2(I) chain	2 Hydroxyproline	GPAGEP(ox)GEP(ox)GQTGPA	1353.59	TMA_MET	1	0.98765	199.68	199.68	P08123	30	2	15656	12211000
COL1A2	Collagen alpha-2(I) chain	2 Hydroxyproline	GPAGEP(ox)GEP(ox)GQTGPA	1353.59	TMA_NED	1	1.0673	198.93	198.93	P08123	27	2	15170	10492000
COL8A1	Collagen alpha-1(VIII) chain;Vastatin	2 Hydroxyproline,Oxidation (MP)	GIP(ox)GIGKP(ox)GQDGIP(ox (MP))	677.354	TMA_NED	2	2.1832	90.05	90.05	P27658	57	1	40031	26167000
COL8A1	Collagen alpha-1(VIII) chain;Vastatin	2 Hydroxyproline,Oxidation (MP)	GIP(ox)GIGKP(ox)GQDGIP(ox (MP))	677.354	TMA_MET	2	1.1204	NaN	NaN	P27658	48	0	NaN	20092000
COL1A2	Collagen alpha-2(I) chain	Deamidation (NQ),Hydroxyproline,Oxidation (MP)	GPAGEP(ox)GEP(ox (MP))GQ(Deamidation (NQ))TGPA	677.792	TMA_MET	2	-1.1989	172.98	172.98	P08123	33	3	17981	34823000
COL1A2	Collagen alpha-2(I) chain	Deamidation (NQ),Hydroxyproline,Oxidation (MP)	GPAGEP(ox)GEP(ox (MP))GQ(Deamidation (NQ))TGPA	677.792	TMA_NED	2	-0.33332	167.1	167.1	P08123	27	2	17505	33523000
COL1A2	Collagen alpha-2(I) chain	Deamidation (NQ),2 Hydroxyproline	GPAGEP(ox)GEP(ox)GQ(Deamidation (NQ))TGPA	1354.58	TMA_NED	1	2.4967	92.538	92.538	P08123	17	1	17418	2859700
COL1A1	Collagen alpha-1(I) chain	Hydroxyproline,2 Oxidation (MP)	GSP(ox)GSP(ox (MP))GPDGKTGP(ox (MP))P	678.307	TMA_MET	2	-0.40982	112.94	112.94	P02452	52	1	4158	15778000
COL1A1	Collagen alpha-1(I) chain	Hydroxyproline,2 Oxidation (MP)	GSP(ox)GSP(ox (MP))GPDGKTGP(ox (MP))P	678.307	TMA_NED	2	-0.52626	106.49	106.49	P02452	10	1	4353	7549400
COL1A1	Collagen alpha-1(I) chain	Hydroxyproline,2 Oxidation (MP)	GSP(ox)GSP(ox (MP))GPDGKTGP(ox (MP))P	678.307	TMA_NED	2	0.79019	122.7	122.7	P02452	47	1	3768	3463800
COL1A1	Collagen alpha-1(I) chain	Unmodified	GPAGKSGDRGETGPA	678.829	TMA_MET	2	0.25122	93.345	35.813	P02452	16	1	11571	1850600
COL1A1	Collagen alpha-1(I) chain	Unmodified	GPAGKSGDRGETGPA	678.829	TMA_MET	2	NaN	86.911	48.036	P02452	NaN	1	11337	NaN
COL1A1	Collagen alpha-1(I) chain	Unmodified	GPAGKSGDRGETGPA	678.829	TMA_NED	2	NaN	114.76	44.664	P02452	NaN	1	10931	NaN
COL1A1	Collagen alpha-1(I) chain	Unmodified	GPAGKSGDRGETGPA	678.829	TMA_NED	2	1.3839	NaN	NaN	P02452	11	0	NaN	1472500
COL1A1	Collagen alpha-1(I) chain	Hydroxyproline	GFP(ox)GAVGAKGEAGPQ	679.839	TMA_NED	2	-0.87725	112.94	74.155	P02452	41	1	25425	22126000
COL1A1	Collagen alpha-1(I) chain	Hydroxyproline	GFP(ox)GAVGAKGEAGPQ	679.839	TMA_MET	2	-0.23934	NaN	NaN	P02452	36	0	NaN	18139000
COL1A1;COL2A1	Collagen alpha-1(I) chain;Collagen alpha-1(II) chain;Collagen alpha-1(II) chain;Chondrocalcin	3 Hydroxyproline	GATGFP(ox)GAAGRVGP(ox)P(ox)	680.336	TMA_MET	2	2.8685	109.42	109.42	P02452	92	2	27908	129850000
COL1A1;COL2A1	Collagen alpha-1(I) chain;Collagen alpha-1(II) chain;Collagen alpha-1(II) chain;Chondrocalcin	3 Hydroxyproline	GATGFP(ox)GAAGRVGP(ox)P(ox)	680.336	TMA_NED	2	1.9239	125.97	125.97	P02452	86	2	27858	110550000
COL5A1;COL11A2	Collagen alpha-1(V) chain;Collagen alpha-2(XI) chain	Hydroxyproline	GP(ox)PGEVIQPLPIQ	680.877	TMA_MET	2	1.123	131.22	75.658	P20908	35	1	62886	9492600
COL5A1;COL11A2	Collagen alpha-1(V) chain;Collagen alpha-2(XI) chain	Hydroxyproline	GP(ox)PGEVIQPLPIQ	680.877	TMA_NED	2	4.6392	NaN	NaN	P20908	28	0	NaN	6999900
COL3A1	Collagen alpha-1(III) chain	3 Oxidation (MP)	GERGSP(ox (MP))GGP(ox (MP))GAAGFP(ox (MP))	681.308	TMA_NED	2	-0.42864	107.85	107.85	P02461	87	1	16640	344860000
COL3A1	Collagen alpha-1(III) chain	3 Oxidation (MP)	GERGSP(ox (MP))GGP(ox (MP))GAAGFP(ox (MP))	681.308	TMA_MET	2	-0.29962	NaN	NaN	P02461	93	0	NaN	321350000
TNXB	Tenascin-X	Unmodified	WTVPEGQFDHF	681.809	TMA_NED	2	1.1368	112.84	76.508	P22105	14	1	67490	2486300
COL1A2	Collagen alpha-2(I) chain	Hydroxyproline	GPVGRTGEVGAVGP(ox)P	683.36	TMA_MET	2	-3.3159	91.855	55.911	P08123	129	2	27211	4734600000
COL1A2	Collagen alpha-2(I) chain	Hydroxyproline	GPVGRTGEVGAVGP(ox)P	683.36	TMA_NED	2	-5.0391	NaN	NaN	P08123	79	0	NaN	4218800000
COL1A2	Collagen alpha-2(I) chain	2 Hydroxyproline	GPSGLP(ox)GERGAAGIP(ox)	684.349	TMA_MET	2	0.60423	139.86	139.86	P08123	73	3	31734	356770000
COL1A2	Collagen alpha-2(I) chain	Hydroxyproline,Oxidation (MP)	GPSGLP(ox)GERGAAGIP(ox (MP))	684.349	TMA_NED	2	-0.67083	128.01	128.01	P08123	75	4	31574	293660000
COL1A1	Collagen alpha-1(I) chain	Hydroxyproline,Oxidation (MP)	GPPGEP(ox)GEPGASGPM(ox (MP))	684.79	TMA_MET	2	-1.7297	140.83	140.83	P02452	46	2	22874	12967000
COL1A1	Collagen alpha-1(I) chain	Hydroxyproline,Oxidation (MP)	GPPGEP(ox)GEPGASGPM(ox (MP))	684.79	TMA_NED	2	0.33037	NaN	NaN	P02452	5	0	NaN	4432200
COL1A2	Collagen alpha-2(I) chain	Hydroxyproline	RGEIGNP(ox)GRDGAR	457.568	TMA_NED	3	-1.4299	95.631	70.158	P08123	32	1	11452	5704400
COL5A1	Collagen alpha-1(V) chain	Hydroxyproline,2 Oxidation (MP)	GP(ox)PGEP(ox (MP))GPAGQDGP(ox (MP))P	689.299	TMA_MET	2	-1.1665	148.56	148.56	P20908	35	2	18916	8515000
COL5A1	Collagen alpha-1(V) chain	Hydroxyproline,2 Oxidation (MP)	GP(ox)PGEP(ox (MP))GPAGQDGP(ox (MP))P	689.299	TMA_NED	2	-2.1463	NaN	NaN	P20908	21	0	NaN	4301200
COL1A1	Collagen alpha-1(I) chain	2 Oxidation (MP)	GAKGEP(ox (MP))GPVGVQGP(ox (MP))P	689.852	TMA_NED	2	4.3118	113.38	113.38	P02452	26	2	20626	10002000
COL1A1	Collagen alpha-1(I) chain	2 Oxidation (MP)	GAKGEP(ox (MP))GPVGVQGP(ox (MP))P	689.852	TMA_MET	2	5.0048	NaN	NaN	P02452	29	0	NaN	10650000
COL5A3	Collagen alpha-3(V) chain	Deamidation (NQ),Oxidation (MP)	GPVGAN(Deamidation (NQ))GSP(ox (MP))GERGPL	691.339	TMA_MET	2	-2.1117	104.82	19.291	P25940	23	1	29910	12212000
COL16A1	Collagen alpha-1(XVI) chain	Deamidation (NQ),3 Hydroxyproline	GPEGVGRP(ox)GKP(ox)GQ(Deamidation (NQ))P(ox)	691.339	TMA_MET	2	3.3609	105.52	105.52	Q07092-2	51	1	11778	10780000
COL5A3	Collagen alpha-3(V) chain	Deamidation (NQ),Oxidation (MP)	GPVGAN(Deamidation (NQ))GSP(ox (MP))GERGPL	691.339	TMA_NED	2	-0.50382	132.32	29.873	P25940	23	2	29556	8938000
COL16A1	Collagen alpha-1(XVI) chain	Deamidation (NQ),3 Hydroxyproline	GPEGVGRP(ox)GKP(ox)GQ(Deamidation (NQ))P(ox)	691.339	TMA_NED	2	2.2162	NaN	NaN	Q07092-2	38	0	NaN	4166300
COL1A2	Collagen alpha-2(I) chain	2 Hydroxyproline	GPVGRTGEVGAVGP(ox)P(ox)	691.357	TMA_MET	2	3.1687	97.734	97.734	P08123	65	2	22778	74921000
COL1A2	Collagen alpha-2(I) chain	2 Hydroxyproline	GPVGRTGEVGAVGP(ox)P(ox)	691.357	TMA_NED	2	4.4557	99.343	99.343	P08123	46	2	22157	70011000
COL1A1	Collagen alpha-1(I) chain	2 Hydroxyproline	GLAGPP(ox)GESGREGAP(ox)	692.329	TMA_MET	2	0.59106	124.42	124.42	P02452	110	3	17344	83624000
COL1A1	Collagen alpha-1(I) chain	2 Hydroxyproline	GLAGPP(ox)GESGREGAP(ox)	692.329	TMA_NED	2	0.52477	111.86	111.86	P02452	79	3	16831	78413000
COL1A1	Collagen alpha-1(I) chain	Hydroxyproline,2 Oxidation (MP)	GPPGEP(ox)GEP(ox (MP))GASGPM(ox (MP))	692.788	TMA_MET	2	0.42817	200.86	200.86	P02452	82	6	18210	222670000
COL1A1	Collagen alpha-1(I) chain	Hydroxyproline,2 Oxidation (MP)	GPPGEP(ox)GEP(ox (MP))GASGPM(ox (MP))	692.788	TMA_NED	2	0.52232	182.4	182.4	P02452	62	4	17857	137850000
COL1A1	Collagen alpha-1(I) chain	Hydroxyproline,2 Oxidation (MP)	GPPGEP(ox)GEP(ox (MP))GASGP(ox (MP))M	1384.57	TMA_MET	1	0.56999	189.18	189.18	P02452	41	3	18680	6904400
COL1A1	Collagen alpha-1(I) chain	Hydroxyproline,2 Oxidation (MP)	GPPGEP(ox)GEP(ox (MP))GASGP(ox (MP))M	1384.57	TMA_NED	1	1.7963	161.17	161.17	P02452	35	2	18030	4554800
COL6A1	Collagen alpha-1(VI) chain	Oxidation (MP)	LQWM(ox (MP))AGGTFTGEA	692.814	TMA_NED	2	3.8816	90.15	59.582	P12109	54	1	62637	12544000
COL3A1	Collagen alpha-1(III) chain	3 Hydroxyproline	GQP(ox)GDKGEGGAP(ox)GLP(ox)	692.821	TMA_NED	2	-1.8512	106.67	106.67	P02461	73	1	15639	53447000
COL3A1	Collagen alpha-1(III) chain	3 Hydroxyproline	GQP(ox)GDKGEGGAP(ox)GLP(ox)	692.821	TMA_MET	2	-1.6016	NaN	NaN	P02461	74	0	NaN	44441000
COL1A1	Collagen alpha-1(I) chain	Oxidation (MP)	GDTGAKGEP(ox (MP))GPVGVQ	692.839	TMA_MET	2	2.1976	100.09	47.596	P02452	20	1	15425	7313000
COL1A1	Collagen alpha-1(I) chain	Oxidation (MP)	GDTGAKGEP(ox (MP))GPVGVQ	692.839	TMA_NED	2	0.42254	NaN	NaN	P02452	19	0	NaN	8508000
COL1A1	Collagen alpha-1(I) chain	2 Oxidation (MP)	GAAGEP(ox (MP))GKAGERGVP(ox (MP))	692.844	TMA_MET	2	0.69092	116.55	116.55	P02452	27	2	3282	5979400
COL1A1	Collagen alpha-1(I) chain	Hydroxyproline,Oxidation (MP)	GAAGEP(ox)GKAGERGVP(ox (MP))	692.844	TMA_NED	2	-1.5956	102.4	102.4	P02452	18	1	2843	3399000
COL3A1	Collagen alpha-1(III) chain	Hydroxyproline	GAAGERGAP(ox)GFRGPA	462.901	TMA_NED	3	-1.6538	92.939	66.398	P02461	64	1	15760	578310000
COL3A1	Collagen alpha-1(III) chain	Hydroxyproline	GAAGERGAP(ox)GFRGPA	462.901	TMA_MET	3	-2.4712	102.52	72.539	P02461	91	1	16245	260100000
COL3A1	Collagen alpha-1(III) chain	Hydroxyproline	GAAGERGAP(ox)GFRGPA	693.847	TMA_NED	2	1.8516	110.84	71.837	P02461	18	2	15764	33577000
COL3A1	Collagen alpha-1(III) chain	Hydroxyproline	GAAGERGAP(ox)GFRGPA	693.847	TMA_MET	2	-0.84681	110.88	54.337	P02461	17	1	16350	13209000
COL3A1	Collagen alpha-1(III) chain	Hydroxyproline	GAAGERGAP(ox)GFRGPA	693.847	TMA_MET	2	-1.1517	97.163	53.881	P02461	9	1	16556	5355400
TNXB	Tenascin-X	Unmodified	LSWTVPQGRFDS	696.849	TMA_NED	2	1.8872	127.4	d	P22105	24	2	59013	9407600
TGFBI	Transforming growth factor-beta-induced protein ig-h3	Unmodified	LTETLNREGVYT	698.359	TMA_NED	2	-2.9557	133.23	78.163	Q15582	25	3	36394	66171000
TGFBI	Transforming growth factor-beta-induced protein ig-h3	Unmodified	LTETLNREGVYT	698.359	TMA_MET	2	2.4615	167.12	105.44	Q15582	26	2	36524	23485000
DCN	Decorin	Deamidation (NQ)	ISAVDN(Deamidation (NQ))GSLANTPH	698.839	TMA_NED	2	4.3636	155	71.134	P07585-2	32	1	34482	18964000
DCN	Decorin	Deamidation (NQ)	ISAVDN(Deamidation (NQ))GSLANTPH	698.839	TMA_MET	2	6.5407	NaN	NaN	P07585-2	25	0	NaN	27568000
COL1A2	Collagen alpha-2(I) chain	Unmodified	GDQGPVGRTGEVGAV	699.852	TMA_MET	2	-2.0356	151.85	119.64	P08123	32	1	29554	93071000
COL1A2	Collagen alpha-2(I) chain	Unmodified	GDQGPVGRTGEVGAV	699.852	TMA_NED	2	-1.5491	NaN	NaN	P08123	25	0	NaN	64025000
COL1A1	Collagen alpha-1(I) chain	Deamidation (NQ),3 Hydroxyproline	GPKGEP(ox)GSP(ox)GEN(Deamidation (NQ))GAP(ox)	700.302	TMA_NED	2	NaN	84.169	84.169	P02452	NaN	1	2706	NaN
COL1A1	Collagen alpha-1(I) chain	Deamidation (NQ),3 Hydroxyproline	GPKGEP(ox)GSP(ox)GEN(Deamidation (NQ))GAP(ox)	700.302	TMA_MET	2	-0.5329	99.539	99.539	P02452	19	1	2721	131450000
COL1A1	Collagen alpha-1(I) chain	2 Hydroxyproline	GPP(ox)GESGREGAP(ox)GAE	700.308	TMA_MET	2	0.33174	134.75	134.75	P02452	13	1	4474	6584700
COL1A1	Collagen alpha-1(I) chain	2 Hydroxyproline	GPP(ox)GESGREGAP(ox)GAE	700.308	TMA_NED	2	-1.0259	NaN	NaN	P02452	8	0	NaN	11808000
COL1A1	Collagen alpha-1(I) chain	Hydroxyproline,2 Oxidation (MP)	GSP(ox)GEAGRP(ox (MP))GEAGLP(ox (MP))	700.326	TMA_NED	2	-3.561	110.98	110.98	P02452	106	4	16472	2171400000
COL1A1	Collagen alpha-1(I) chain	Hydroxyproline,2 Oxidation (MP)	GSP(ox)GEAGRP(ox (MP))GEAGLP(ox (MP))	700.326	TMA_MET	2	-1.6991	114.24	114.24	P02452	174	3	16333	2151600000
COL1A1	Collagen alpha-1(I) chain	3 Oxidation (MP)	GLAGP(ox (MP))P(ox (MP))GESGREGAP(ox (MP))	700.326	TMA_MET	2	-0.60406	94.767	94.767	P02452	32	1	12375	4891700
COL1A1	Collagen alpha-1(I) chain	3 Oxidation (MP)	GLAGP(ox (MP))P(ox (MP))GESGREGAP(ox (MP))	700.326	TMA_NED	2	-1.49	NaN	NaN	P02452	57	0	NaN	5708400
COL3A1	Collagen alpha-1(III) chain	2 Oxidation (MP)	GLP(ox (MP))GLAGTAGEP(ox (MP))GRD	700.344	TMA_NED	2	1.5961	100.55	100.55	P02461	38	1	32552	19904000
COL3A1	Collagen alpha-1(III) chain	2 Oxidation (MP)	GLP(ox (MP))GLAGTAGEP(ox (MP))GRD	700.344	TMA_MET	2	5.3797	NaN	NaN	P02461	41	0	NaN	10971000
COL1A1	Collagen alpha-1(I) chain	Hydroxyproline,3 Oxidation (MP)	GP(ox)PGEP(ox (MP))GEP(ox (MP))GASGPM(ox (MP))	700.785	TMA_MET	2	-1.404	196.79	196.79	P02452	75	6	15037	195780000
COL1A1	Collagen alpha-1(I) chain	Hydroxyproline,3 Oxidation (MP)	GP(ox)PGEP(ox (MP))GEP(ox (MP))GASGPM(ox (MP))	700.785	TMA_NED	2	-3.357	183.43	183.43	P02452	67	4	14337	172670000
COL1A1	Collagen alpha-1(I) chain	Hydroxyproline,3 Oxidation (MP)	GPP(ox)GEP(ox (MP))GEP(ox (MP))GASGP(ox (MP))M	1400.56	TMA_NED	1	-2.0032	175.93	175.93	P02452	34	2	14640	6451600
COL1A1	Collagen alpha-1(I) chain	Hydroxyproline,3 Oxidation (MP)	GPP(ox)GEP(ox (MP))GEP(ox (MP))GASGP(ox (MP))M	1400.56	TMA_MET	1	-1.8032	182.16	182.16	P02452	33	4	15178	5496500
COL3A1	Collagen alpha-1(III) chain	2 Oxidation (MP)	GLAGTAGEP(ox (MP))GRDGNP(ox (MP))	700.824	TMA_NED	2	3.3377	153.11	153.11	P02461	36	1	10544	6757500
COL1A1	Collagen alpha-1(I) chain	2 Hydroxyproline,Oxidation (MP)	LQGM(ox (MP))P(ox)GERGAAGLP(ox)	701.343	TMA_MET	2	3.7388	91.701	91.701	P02452	38	1	22648	126880000
COL1A1	Collagen alpha-1(I) chain	2 Hydroxyproline,Oxidation (MP)	LQGM(ox (MP))P(ox)GERGAAGLP(ox)	701.343	TMA_NED	2	5.7918	NaN	NaN	P02452	33	0	NaN	43029000
COL6A1	Collagen alpha-1(VI) chain	Unmodified	LHYSDEVEIIQG	701.846	TMA_NED	2	0.82531	141.39	87.638	P12109	40	4	50604	55052000
COL6A1	Collagen alpha-1(VI) chain	Unmodified	LHYSDEVEIIQG	701.846	TMA_MET	2	2.1375	103.74	77.066	P12109	47	2	51558	4596000
COL1A1	Collagen alpha-1(I) chain	Oxidation (MP)	GADGSP(ox (MP))GKDGVRGLT	701.85	TMA_NED	2	-0.1469	148.18	82.836	P02452	53	4	13825	26929000
COL1A1	Collagen alpha-1(I) chain	Oxidation (MP)	GADGSP(ox (MP))GKDGVRGLT	701.85	TMA_MET	2	0.30104	151.55	73.87	P02452	50	1	14518	19002000
COL1A2	Collagen alpha-2(I) chain	Hydroxyproline,Oxidation (MP)	FQGPAGEP(ox)GEP(ox (MP))GQT	702.307	TMA_MET	2	-1.1497	95.483	95.483	P08123	42	1	26272	82927000
COL3A1	Collagen alpha-1(III) chain	Deamidation (NQ),Hydroxyproline,2 Oxidation (MP)	GPP(ox)GIN(Deamidation (NQ))GSP(ox (MP))GGKGEM(ox (MP))	702.309	TMA_NED	2	-1.896	136.7	136.7	P02461	77	4	11851	24159000
COL3A1	Collagen alpha-1(III) chain	Deamidation (NQ),Hydroxyproline,2 Oxidation (MP)	GPP(ox)GIN(Deamidation (NQ))GSP(ox (MP))GGKGEM(ox (MP))	702.309	TMA_MET	2	1.3772	137.4	137.4	P02461	72	3	12212	22700000
COL3A1	Collagen alpha-1(III) chain	Deamidation (NQ),Hydroxyproline,2 Oxidation (MP)	GPP(ox)GIN(Deamidation (NQ))GSP(ox (MP))GGKGEM(ox (MP))	702.309	TMA_MET	2	0.51596	131.17	131.17	P02461	44	2	12987	7007000
COL3A1	Collagen alpha-1(III) chain	Deamidation (NQ),Hydroxyproline,2 Oxidation (MP)	GPP(ox)GIN(Deamidation (NQ))GSP(ox (MP))GGKGEM(ox (MP))	702.309	TMA_NED	2	-0.72966	97.163	97.163	P02461	36	2	12390	6212500
COL1A2	Collagen alpha-2(I) chain	Hydroxyproline,Oxidation (MP)	FQGPAGEP(ox)GEP(ox (MP))GQT	702.307	TMA_NED	2	-3.3828	NaN	NaN	P08123	32	0	NaN	27358000
COL3A1	Collagen alpha-1(III) chain	2 Hydroxyproline,Oxidation (MP)	LQGM(ox (MP))P(ox)GERGGLGSP(ox)	702.333	TMA_MET	2	2.215	93.336	93.336	P02461	37	1	15811	26546000
COL3A1	Collagen alpha-1(III) chain	2 Hydroxyproline,Oxidation (MP)	LQGM(ox (MP))P(ox)GERGGLGSP(ox)	702.333	TMA_NED	2	0.53067	NaN	NaN	P02461	23	0	NaN	8378900
COL8A1	Collagen alpha-1(VIII) chain;Vastatin	2 Hydroxyproline,Oxidation (MP)	GPLGKP(ox)GAP(ox)GEP(ox (MP))GPQ	703.849	TMA_NED	2	-2.2304	158.04	158.04	P27658	31	2	14657	32528000
COL8A1	Collagen alpha-1(VIII) chain;Vastatin	2 Hydroxyproline,Oxidation (MP)	GPLGKP(ox)GAP(ox)GEP(ox (MP))GPQ	703.849	TMA_MET	2	0.81626	196.16	196.16	P27658	35	2	15289	19895000
COL1A2	Collagen alpha-2(I) chain	Oxidation (MP)	GPRGEVGLP(ox (MP))GLSGPV	704.383	TMA_MET	2	NaN	73.781	35.214	P08123	NaN	1	56829	NaN
COL1A2	Collagen alpha-2(I) chain	Oxidation (MP)	GPRGEVGLP(ox (MP))GLSGPV	704.383	TMA_NED	2	-3.2806	149.96	105.64	P08123	59	4	52838	56569000
COL1A2	Collagen alpha-2(I) chain	Oxidation (MP)	GPRGEVGLP(ox (MP))GLSGPV	704.383	TMA_MET	2	NaN	69.721	41.856	P08123	NaN	1	58153	NaN
COL1A2	Collagen alpha-2(I) chain	Hydroxyproline	GPQGVQGGKGEQGP(ox)P	704.844	TMA_NED	2	-2.375	215.5	102.06	P08123	78	4	7242	7329500
COL1A2	Collagen alpha-2(I) chain	Hydroxyproline	GPQGVQGGKGEQGP(ox)P	704.844	TMA_MET	2	-1.251	194.17	89.522	P08123	59	3	7980	5672900
COL1A2	Collagen alpha-2(I) chain	Deamidation (NQ),Oxidation (MP)	GPQ(Deamidation (NQ))GVQGGKGEQGP(ox (MP))P	705.336	TMA_MET	2	NaN	113.38	47.843	P08123	NaN	1	10408	NaN
COL1A2	Collagen alpha-2(I) chain	Deamidation (NQ),Oxidation (MP)	GPQGVQ(Deamidation (NQ))GGKGEQGP(ox (MP))P	705.336	TMA_MET	2	NaN	108.9	43.679	P08123	NaN	1	10605	NaN
COL1A1	Collagen alpha-1(I) chain	2 Oxidation (MP)	GETGPAGRP(ox (MP))GEVGP(ox (MP))P	705.336	TMA_NED	2	NaN	138.45	138.45	P02452	NaN	1	17272	NaN
COL1A1	Collagen alpha-1(I) chain	2 Oxidation (MP)	GETGPAGRP(ox (MP))GEVGP(ox (MP))P	705.336	TMA_NED	2	NaN	144.1	144.1	P02452	NaN	1	17475	NaN
COL1A1	Collagen alpha-1(I) chain	Hydroxyproline,Oxidation (MP)	GETGPAGRP(ox)GEVGP(ox (MP))P	705.336	TMA_NED	2	NaN	119.74	119.74	P02452	NaN	1	16277	NaN
COL1A1	Collagen alpha-1(I) chain	Hydroxyproline,Oxidation (MP)	GETGPAGRP(ox)GEVGPP(ox (MP))	705.336	TMA_NED	2	NaN	107.71	107.71	P02452	NaN	1	16482	NaN
COL1A1	Collagen alpha-1(I) chain	2 Oxidation (MP)	GETGPAGRP(ox (MP))GEVGP(ox (MP))P	705.336	TMA_MET	2	0.98282	139.76	139.76	P02452	126	6	17056	135590000
COL1A1	Collagen alpha-1(I) chain	Hydroxyproline,Oxidation (MP)	GETGPAGRP(ox)GEVGP(ox (MP))P	705.336	TMA_NED	2	-0.17091	111.94	111.94	P02452	120	2	16075	84685000
COL1A2	Collagen alpha-2(I) chain	Deamidation (NQ),Oxidation (MP)	GPQGVQ(Deamidation (NQ))GGKGEQGP(ox (MP))P	705.336	TMA_NED	2	0.40258	155.48	75.242	P08123	51	1	9797	3753600
COL18A1	Collagen alpha-1(XVIII) chain;Endostatin	3 Hydroxyproline,Oxidation (MP)	P(ox)GPAGPPGPPGP(ox)P(ox)GP(ox (MP))P	705.338	TMA_NED	2	NaN	69.598	69.598	P39060-2	NaN	1	17673	NaN
COL3A1	Collagen alpha-1(III) chain	Hydroxyproline,2 Oxidation (MP)	GPP(ox)GIKGPAGIP(ox (MP))GFP(ox (MP))	705.375	TMA_NED	2	1.8118	94.692	94.692	P02461	75	3	53384	42241000
COL6A3	Collagen alpha-3(VI) chain	Unmodified	PAELEQIVLSPAF	707.385	TMA_NED	2	3.3353	94.85	71.53	P12111-4	46	1	87580	2076700
COL1A1	Collagen alpha-1(I) chain	Hydroxyproline,2 Oxidation (MP)	GAP(ox)GLQGM(ox (MP))P(ox (MP))GERGAA	708.83	TMA_MET	2	-0.88225	107.03	68.788	P02452	41	1	14455	24015000
COL1A1	Collagen alpha-1(I) chain	Hydroxyproline,2 Oxidation (MP)	GAP(ox)GLQGM(ox (MP))P(ox (MP))GERGAA	708.83	TMA_NED	2	-0.43115	NaN	NaN	P02452	37	0	NaN	14234000
COL9A1	Collagen alpha-1(IX) chain	2 Hydroxyproline,3 Oxidation (MP)	GPP(ox)GEQGP(ox)P(ox (MP))GPP(ox (MP))GP(ox (MP))P	709.315	TMA_MET	2	2.2356	105.2	105.2	P20849-3	72	1	13166	12447000
COL9A1	Collagen alpha-1(IX) chain	2 Hydroxyproline,3 Oxidation (MP)	GPP(ox)GEQGP(ox)P(ox (MP))GPP(ox (MP))GPP(ox (MP))	709.315	TMA_NED	2	0.81772	NaN	NaN	P20849-3	54	0	NaN	7698000
KLK3	Prostate-specific antigen	Unmodified	LFHPEDTGQVFQ	709.341	TMA_NED	2	0.6884	120.15	87.834	P07288-5	41	3	49990	62506000
KLK3	Prostate-specific antigen	Unmodified	LFHPEDTGQVFQ	709.341	TMA_MET	2	-0.23872	93.551	65.152	P07288-5	13	1	50791	5096000
COL1A1	Collagen alpha-1(I) chain	Oxidation (MP)	GPQGIAGQRGVVGLP(ox (MP))	711.397	TMA_NED	2	-3.3695	146.11	114.82	P02452	61	4	42254	853880000
COL1A1	Collagen alpha-1(I) chain	Oxidation (MP)	GPQGIAGQRGVVGLP(ox (MP))	711.397	TMA_MET	2	2.7823	147.78	108.75	P02452	79	4	42595	68546000
COL1A2	Collagen alpha-2(I) chain	Oxidation (MP)	GPVGRTGEVGAVGPP(ox (MP))G	711.87	TMA_MET	2	-0.259	135.66	82.873	P08123	52	3	26507	228210000
COL1A2	Collagen alpha-2(I) chain	Oxidation (MP)	GPVGRTGEVGAVGPP(ox (MP))G	711.87	TMA_NED	2	-1.6158	122.42	65.505	P08123	52	4	25864	147460000
COL1A1	Collagen alpha-1(I) chain	Deamidation (NQ),Oxidation (MP)	GPQGIAGQ(Deamidation (NQ))RGVVGLP(ox (MP))	711.889	TMA_NED	2	1.3935	133.23	100.14	P02452	47	3	44589	259310000
COL1A1	Collagen alpha-1(I) chain	Deamidation (NQ),Oxidation (MP)	GPQ(Deamidation (NQ))GIAGQRGVVGLP(ox (MP))	711.889	TMA_MET	2	1.6668	117.02	78.388	P02452	129	9	44696	36764000
COL1A1	Collagen alpha-1(I) chain	2 Deamidation (NQ),Oxidation (MP)	GPQ(Deamidation (NQ))GIAGQ(Deamidation (NQ))RGVVGLP(ox (MP))	712.381	TMA_MET	2	NaN	72.2	27.561	P02452	NaN	1	48211	NaN
COL1A1	Collagen alpha-1(I) chain	2 Deamidation (NQ),Oxidation (MP)	GPQ(Deamidation (NQ))GIAGQ(Deamidation (NQ))RGVVGLP(ox (MP))	712.381	TMA_MET	2	NaN	85.355	51.394	P02452	NaN	1	48244	NaN
COL1A1	Collagen alpha-1(I) chain	2 Deamidation (NQ),Oxidation (MP)	GPQ(Deamidation (NQ))GIAGQ(Deamidation (NQ))RGVVGLP(ox (MP))	712.381	TMA_NED	2	-2.2334	106.62	66.158	P02452	51	2	46919	148950000
COL1A1	Collagen alpha-1(I) chain	2 Deamidation (NQ),Oxidation (MP)	GPQ(Deamidation (NQ))GIAGQ(Deamidation (NQ))RGVVGLP(ox (MP))	712.381	TMA_MET	2	2.3924	108.7	69.072	P02452	103	6	47794	11704000
COL3A1	Collagen alpha-1(III) chain	Deamidation (NQ),Hydroxyproline,Oxidation (MP)	GKP(ox)GAN(Deamidation (NQ))GLSGERGP(ox (MP))P	476.236	TMA_NED	3	-3.8695	NaN	NaN	P02461	52	0	NaN	23657000
COL3A1	Collagen alpha-1(III) chain	Deamidation (NQ),Hydroxyproline,Oxidation (MP)	GKP(ox)GAN(Deamidation (NQ))GLSGERGP(ox (MP))P	476.236	TMA_NED	3	-0.84725	108.58	108.58	P02461	91	2	9509	129330000
COL3A1	Collagen alpha-1(III) chain	Deamidation (NQ),Hydroxyproline,Oxidation (MP)	GKP(ox)GAN(Deamidation (NQ))GLSGERGP(ox (MP))P	476.236	TMA_MET	3	-0.49925	111.12	111.12	P02461	117	2	10301	99117000
COL3A1	Collagen alpha-1(III) chain	Deamidation (NQ),Hydroxyproline,Oxidation (MP)	GKP(ox)GAN(Deamidation (NQ))GLSGERGP(ox (MP))P	476.236	TMA_MET	3	-0.93542	94.551	94.551	P02461	50	1	11065	24226000
COL3A1	Collagen alpha-1(III) chain	Deamidation (NQ),Hydroxyproline,Oxidation (MP)	GKP(ox)GAN(Deamidation (NQ))GLSGERGP(ox (MP))P	713.85	TMA_NED	2	-0.88833	142.1	142.1	P02461	43	3	9744	5235300
COL3A1	Collagen alpha-1(III) chain	Deamidation (NQ),2 Hydroxyproline	GKP(ox)GAN(Deamidation (NQ))GLSGERGP(ox)P	713.85	TMA_MET	2	1.6289	103.43	103.43	P02461	50	1	10354	5071500
COL1A1	Collagen alpha-1(I) chain	Deamidation (NQ),3 Oxidation (MP)	GKP(ox (MP))GEQ(Deamidation (NQ))GVP(ox (MP))GDLGAP(ox (MP))	714.336	TMA_MET	2	1.8216	101.43	101.43	P02452	62	1	26759	67253000
COL1A1	Collagen alpha-1(I) chain	Deamidation (NQ),3 Oxidation (MP)	GKP(ox (MP))GEQ(Deamidation (NQ))GVP(ox (MP))GDLGAP(ox (MP))	714.336	TMA_NED	2	-0.82903	NaN	NaN	P02452	66	0	NaN	53851000
VIM	Vimentin	Unmodified	LARLDLERKVES	476.944	TMA_NED	3	0.8535	107.17	45.931	P08670	41	1	28654	64524000
COL5A2	Collagen alpha-2(V) chain	Deamidation (NQ),2 Oxidation (MP)	GPAGTTGQ(Deamidation (NQ))RGIVGM(ox (MP))P(ox (MP))	716.348	TMA_NED	2	2.1813	94.82	52.425	P05997	19	1	21811	10828000
COL5A2	Collagen alpha-2(V) chain	Deamidation (NQ),2 Oxidation (MP)	GPAGTTGQ(Deamidation (NQ))RGIVGM(ox (MP))P(ox (MP))	716.348	TMA_MET	2	3.4826	NaN	NaN	P05997	17	0	NaN	3729900
COL5A1	Collagen alpha-1(V) chain	Oxidation (MP)	GPP(ox (MP))GEVIQPLPIQA	716.396	TMA_NED	2	3.6936	139.02	102.16	P20908	26	2	66251	23707000
COL5A1	Collagen alpha-1(V) chain	Oxidation (MP)	GPP(ox (MP))GEVIQPLPIQA	716.396	TMA_MET	2	3.6358	142.36	99.053	P20908	31	3	66065	17598000
COL1A2	Collagen alpha-2(I) chain	2 Oxidation (MP)	GSRGLP(ox (MP))GADGRAGVM(ox (MP))	716.852	TMA_NED	2	-1.5347	109.72	70.968	P08123	66	2	15702	31310000
COL1A2	Collagen alpha-2(I) chain	2 Oxidation (MP)	GSRGLP(ox (MP))GADGRAGVM(ox (MP))	716.852	TMA_MET	2	2.8738	117.21	79.652	P08123	74	2	16499	25253000
COL1A2	Collagen alpha-2(I) chain	2 Hydroxyproline,2 Oxidation (MP)	GM(ox (MP))TGFP(ox)GAAGRTGP(ox)P(ox (MP))	719.325	TMA_MET	2	-0.39432	134.13	134.13	P08123	112	7	20190	87775000
COL1A2	Collagen alpha-2(I) chain	2 Hydroxyproline,2 Oxidation (MP)	GM(ox (MP))TGFP(ox)GAAGRTGP(ox)P(ox (MP))	719.325	TMA_NED	2	-0.89441	140.09	140.09	P08123	120	7	19434	50620000
FGB	Fibrinogen beta chain;Fibrinopeptide B;Fibrinogen beta chain	Unmodified	LRPAPPPISGGGYR	479.937	TMA_NED	3	-1.2027	92.295	69.575	P02675	38	1	31226	23724000
COL5A2	Collagen alpha-2(V) chain	2 Oxidation (MP)	GPP(ox (MP))GHLTAALGDIM(ox (MP))G	719.853	TMA_NED	2	2.0917	89.047	53.823	P05997	19	1	44851	7140200
COL5A1;COL11A1	Collagen alpha-1(V) chain;Collagen alpha-1(XI) chain	Hydroxyproline,3 Oxidation (MP)	GPVGFP(ox)GDP(ox (MP))GPP(ox (MP))GEP(ox (MP))	720.818	TMA_MET	2	-0.70991	155.84	155.84	P20908	42	3	41300	13813000
COL5A1;COL11A1	Collagen alpha-1(V) chain;Collagen alpha-1(XI) chain	Hydroxyproline,3 Oxidation (MP)	GPVGFP(ox)GDP(ox (MP))GPP(ox (MP))GEP(ox (MP))	720.818	TMA_NED	2	-2.8149	92.051	92.051	P20908	29	1	41497	11962000
COL1A2	Collagen alpha-2(I) chain	Hydroxyproline,Oxidation (MP)	GEAGRDGNP(ox)GNDGP(ox (MP))P	721.301	TMA_MET	2	-2.5625	110.74	110.74	P08123	24	1	2772	20054000
COL1A2	Collagen alpha-2(I) chain	2 Hydroxyproline	GEAGRDGNP(ox)GNDGP(ox)P	721.301	TMA_MET	2	0.75917	94.767	94.767	P08123	37	1	3168	3196700
COL3A1	Collagen alpha-1(III) chain	2 Hydroxyproline	GLKGENGLP(ox)GENGAP(ox)	721.35	TMA_MET	2	3.2824	101.35	101.35	P02461	52	1	22838	189180000
COL3A1	Collagen alpha-1(III) chain	2 Hydroxyproline	GLKGENGLP(ox)GENGAP(ox)	721.35	TMA_NED	2	4.3948	NaN	NaN	P02461	49	0	NaN	196080000
COL3A1	Collagen alpha-1(III) chain	Deamidation (NQ),Hydroxyproline,Oxidation (MP)	GLKGEN(Deamidation (NQ))GLP(ox)GENGAP(ox (MP))	721.842	TMA_MET	2	NaN	81.625	81.625	P02461	NaN	1	25771	NaN
COL3A1	Collagen alpha-1(III) chain	Deamidation (NQ),Hydroxyproline,Oxidation (MP)	GLKGEN(Deamidation (NQ))GLP(ox)GENGAP(ox (MP))	721.842	TMA_NED	2	NaN	88.338	88.338	P02461	NaN	1	25248	NaN
COL3A1	Collagen alpha-1(III) chain	Deamidation (NQ),2 Hydroxyproline	GLKGEN(Deamidation (NQ))GLP(ox)GENGAP(ox)	721.842	TMA_MET	2	0.083989	102.4	102.4	P02461	44	1	24910	432100000
COL3A1	Collagen alpha-1(III) chain	Deamidation (NQ),Hydroxyproline,Oxidation (MP)	GLKGEN(Deamidation (NQ))GLP(ox)GENGAP(ox (MP))	721.842	TMA_NED	2	-0.5603	102.4	102.4	P02461	50	2	24335	249420000
COL3A1	Collagen alpha-1(III) chain	Deamidation (NQ),2 Hydroxyproline	GLKGENGLP(ox)GEN(Deamidation (NQ))GAP(ox)	721.842	TMA_NED	2	0.77654	123.67	123.67	P02461	73	3	23252	189570000
COL3A1	Collagen alpha-1(III) chain	Deamidation (NQ),2 Hydroxyproline	GLKGENGLP(ox)GEN(Deamidation (NQ))GAP(ox)	721.842	TMA_MET	2	3.03	97.594	97.594	P02461	73	1	23616	169580000
COL3A1	Collagen alpha-1(III) chain	Deamidation (NQ),Hydroxyproline,Oxidation (MP)	GLKGEN(Deamidation (NQ))GLP(ox)GENGAP(ox (MP))	721.842	TMA_NED	2	-1.82	88.187	88.187	P02461	31	1	24788	146330000
COL3A1	Collagen alpha-1(III) chain	Deamidation (NQ),Hydroxyproline,Oxidation (MP)	GLKGEN(Deamidation (NQ))GLP(ox)GENGAP(ox (MP))	721.842	TMA_MET	2	-0.74698	100.09	100.09	P02461	35	1	25331	122700000
COL3A1	Collagen alpha-1(III) chain	Deamidation (NQ),Hydroxyproline,Oxidation (MP)	GLKGENGLP(ox)GEN(Deamidation (NQ))GAP(ox (MP))	721.842	TMA_MET	2	-0.42012	92.112	92.112	P02461	28	1	24221	118110000
COL1A1	Collagen alpha-1(I) chain	3 Oxidation (MP)	GEP(ox (MP))GEP(ox (MP))GASGP(ox (MP))MGPR	722.312	TMA_NED	2	-1.2644	98.156	98.156	P02452	51	1	8795	4182000
COL1A1	Collagen alpha-1(I) chain	3 Oxidation (MP)	GEP(ox (MP))GEP(ox (MP))GASGP(ox (MP))MGPR	722.312	TMA_MET	2	0.094643	NaN	NaN	P02452	55	0	NaN	4498600
COL3A1	Collagen alpha-1(III) chain	2 Deamidation (NQ),2 Hydroxyproline	GLKGEN(Deamidation (NQ))GLP(ox)GEN(Deamidation (NQ))GAP(ox)	722.334	TMA_MET	2	1.31	100.38	100.38	P02461	57	1	26003	236650000
COL3A1	Collagen alpha-1(III) chain	2 Deamidation (NQ),Hydroxyproline,Oxidation (MP)	GLKGEN(Deamidation (NQ))GLP(ox)GEN(Deamidation (NQ))GAP(ox (MP))	722.334	TMA_NED	2	-2.1465	123.67	123.67	P02461	83	3	26431	210460000
COL3A1	Collagen alpha-1(III) chain	2 Deamidation (NQ),2 Hydroxyproline	GLKGEN(Deamidation (NQ))GLP(ox)GEN(Deamidation (NQ))GAP(ox)	722.334	TMA_NED	2	0.26047	119.39	119.39	P02461	60	2	25480	209000000
COL3A1	Collagen alpha-1(III) chain	2 Deamidation (NQ),2 Hydroxyproline	GLKGEN(Deamidation (NQ))GLP(ox)GEN(Deamidation (NQ))GAP(ox)	722.334	TMA_MET	2	0.4161	94.82	94.82	P02461	77	1	27378	188400000
TLN1	Talin-1	Unmodified	LVEPTQFARANQA	722.881	TMA_NED	2	-1.4514	108.98	72.644	Q9Y490	21	2	39695	7665900
COL3A1	Collagen alpha-1(III) chain	3 Oxidation (MP)	GSP(ox (MP))GYQGPP(ox (MP))GEP(ox (MP))GQA	723.81	TMA_MET	2	-0.86191	105.94	105.94	P02461	29	1	21589	20954000
COL3A1	Collagen alpha-1(III) chain	3 Oxidation (MP)	GSP(ox (MP))GYQGPP(ox (MP))GEP(ox (MP))GQA	723.81	TMA_NED	2	-1.8921	92.445	92.445	P02461	34	1	21035	17535000
COL1A1	Collagen alpha-1(I) chain	2 Hydroxyproline,Oxidation (MP)	GPP(ox)GARGQAGVM(ox (MP))GFP(ox)	723.843	TMA_MET	2	2.8775	97.965	97.965	P02452	56	1	28896	125060000
COL1A1	Collagen alpha-1(I) chain	2 Hydroxyproline,Oxidation (MP)	GPP(ox)GARGQAGVM(ox (MP))GFP(ox)	723.843	TMA_NED	2	2.4586	NaN	NaN	P02452	37	0	NaN	37804000
COL5A1	Collagen alpha-1(V) chain	Hydroxyproline,Oxidation (MP)	GPTGQVGDP(ox)GERGP(ox (MP))P	726.839	TMA_MET	2	-1.4941	138.24	138.24	P20908	52	2	14872	6905800
COL1A1	Collagen alpha-1(I) chain	2 Hydroxyproline	GSEGPQGVRGEP(ox)GP(ox)P	726.839	TMA_NED	2	0.60555	91.961	91.961	P02452	43	1	15307	6151900
COL5A1	Collagen alpha-1(V) chain	Hydroxyproline,Oxidation (MP)	GPTGQVGDP(ox)GERGP(ox (MP))P	726.839	TMA_NED	2	-0.37646	90.926	90.926	P20908	28	1	14388	5409500
COL5A1	Collagen alpha-1(V) chain	Hydroxyproline,Oxidation (MP)	GPTGQVGDP(ox)GERGP(ox (MP))P	726.839	TMA_NED	2	2.9614	NaN	NaN	P20908	3	0	NaN	1847500
COL1A1	Collagen alpha-1(I) chain	2 Hydroxyproline	GSEGPQGVRGEP(ox)GP(ox)P	726.839	TMA_MET	2	-1.6754	NaN	NaN	P02452	30	0	NaN	3567900
COL5A1	Collagen alpha-1(V) chain	Deamidation (NQ),2 Oxidation (MP)	GPTGQ(Deamidation (NQ))VGDP(ox (MP))GERGP(ox (MP))P	727.331	TMA_MET	2	0.94264	131.69	131.69	P20908	23	1	16965	7600200
COL5A1	Collagen alpha-1(V) chain	Deamidation (NQ),2 Oxidation (MP)	GPTGQ(Deamidation (NQ))VGDP(ox (MP))GERGP(ox (MP))P	727.331	TMA_NED	2	0.62685	NaN	NaN	P20908	29	0	NaN	10069000
COL1A2	Collagen alpha-2(I) chain	Hydroxyproline,Oxidation (MP)	GPNGDAGRP(ox)GEPGLM(ox (MP))	728.828	TMA_MET	2	-3.5407	111.26	111.26	P08123	41	1	18587	13411000
COL1A2	Collagen alpha-2(I) chain	Oxidation (MP)	GPP(ox (MP))GVSGGGYDFGYD	730.802	TMA_MET	2	NaN	113.22	80.131	P08123	NaN	1	56869	NaN
COL1A2	Collagen alpha-2(I) chain	Oxidation (MP)	GP(ox (MP))PGVSGGGYDFGYD	730.802	TMA_MET	2	0.014664	143.03	87.414	P08123	72	5	57403	25781000
COL1A2	Collagen alpha-2(I) chain	Oxidation (MP)	GP(ox (MP))PGVSGGGYDFGYD	730.802	TMA_MET	2	-0.13757	148.52	88.42	P08123	35	1	55760	12877000
COL1A2	Collagen alpha-2(I) chain	Oxidation (MP)	GP(ox (MP))PGVSGGGYDFGYD	730.802	TMA_MET	2	-2.0102	123.35	60.171	P08123	36	1	58320	10768000
COL1A2	Collagen alpha-2(I) chain	Oxidation (MP)	GPP(ox (MP))GVSGGGYDFGYD	730.802	TMA_NED	2	1.5995	152.34	71.652	P08123	44	2	57640	10704000
COL1A2	Collagen alpha-2(I) chain	Oxidation (MP)	GP(ox (MP))PGVSGGGYDFGYD	730.802	TMA_NED	2	-0.89943	115.71	79.129	P08123	26	1	56939	7539000
COL1A2	Collagen alpha-2(I) chain	Oxidation (MP)	GP(ox (MP))PGVSGGGYDFGYD	730.802	TMA_MET	2	3.7575	123.86	81.142	P08123	26	1	56530	5172000
COL1A2	Collagen alpha-2(I) chain	Oxidation (MP)	GP(ox (MP))PGVSGGGYDFGYD	730.802	TMA_NED	2	-5.994	NaN	NaN	P08123	17	0	NaN	7744400
COL1A2	Collagen alpha-2(I) chain	Oxidation (MP)	GP(ox (MP))PGVSGGGYDFGYD	730.802	TMA_NED	2	-3.6129	NaN	NaN	P08123	29	0	NaN	10252000
COL1A1	Collagen alpha-1(I) chain	Deamidation (NQ),2 Hydroxyproline,Oxidation (MP)	GSP(ox)GEN(Deamidation (NQ))GAP(ox)GQM(ox (MP))GPR	730.807	TMA_MET	2	-1.7397	118.23	118.23	P02452	10	1	4413	12789000
COL1A1	Collagen alpha-1(I) chain	Deamidation (NQ),2 Hydroxyproline,Oxidation (MP)	GSP(ox)GEN(Deamidation (NQ))GAP(ox)GQM(ox (MP))GPR	730.807	TMA_NED	2	-3.9166	132.25	132.25	P02452	6	1	4366	11560000
COL3A1	Collagen alpha-1(III) chain	Hydroxyproline,2 Oxidation (MP)	GLQGM(ox (MP))P(ox)GERGGLGSP(ox (MP))	730.844	TMA_MET	2	-1.4399	104.59	104.59	P02461	42	2	19551	1409100000
COL3A1	Collagen alpha-1(III) chain	Hydroxyproline,2 Oxidation (MP)	GLQGM(ox (MP))P(ox)GERGGLGSP(ox (MP))	730.844	TMA_MET	2	-0.99618	122.39	122.39	P02461	121	5	19949	993870000
COL3A1	Collagen alpha-1(III) chain	Hydroxyproline,2 Oxidation (MP)	GLQGM(ox (MP))P(ox)GERGGLGSP(ox (MP))	730.844	TMA_NED	2	-1.5472	95.094	95.094	P02461	45	1	18998	959940000
COL3A1	Collagen alpha-1(III) chain	Hydroxyproline,2 Oxidation (MP)	GLQGM(ox (MP))P(ox)GERGGLGSP(ox (MP))	730.844	TMA_NED	2	-0.4237	126.76	126.76	P02461	55	4	19384	877260000
COL3A1	Collagen alpha-1(III) chain	Hydroxyproline,2 Oxidation (MP)	GLQGM(ox (MP))P(ox)GERGGLGSP(ox (MP))	730.844	TMA_NED	2	-3.6867	98.902	98.902	P02461	30	2	20372	198730000
COL3A1	Collagen alpha-1(III) chain	2 Hydroxyproline,Oxidation (MP)	GLQGM(ox (MP))P(ox)GERGGLGSP(ox)	730.844	TMA_NED	2	1.9574	99.732	99.732	P02461	22	1	20574	85630000
COL3A1	Collagen alpha-1(III) chain	Deamidation (NQ),2 Hydroxyproline,Oxidation (MP)	GLQ(Deamidation (NQ))GM(ox (MP))P(ox)GERGGLGSP(ox)	731.336	TMA_NED	2	1.8696	108.68	108.68	P02461	37	1	21775	47434000
COL3A1	Collagen alpha-1(III) chain	Deamidation (NQ),2 Hydroxyproline,Oxidation (MP)	GLQ(Deamidation (NQ))GM(ox (MP))P(ox)GERGGLGSP(ox)	731.336	TMA_NED	2	2.4512	95.656	95.656	P02461	29	1	21435	38526000
COL3A1	Collagen alpha-1(III) chain	Deamidation (NQ),2 Hydroxyproline,Oxidation (MP)	GLQ(Deamidation (NQ))GM(ox (MP))P(ox)GERGGLGSP(ox)	731.336	TMA_MET	2	2.3541	NaN	NaN	P02461	32	0	NaN	34112000
COL3A1	Collagen alpha-1(III) chain	Deamidation (NQ),2 Hydroxyproline,Oxidation (MP)	GLQ(Deamidation (NQ))GM(ox (MP))P(ox)GERGGLGSP(ox)	731.336	TMA_MET	2	4.0791	NaN	NaN	P02461	32	0	NaN	32570000
COL3A1	Collagen alpha-1(III) chain	Deamidation (NQ),2 Hydroxyproline,2 Oxidation (MP)	GPP(ox)GIP(ox)GRN(Deamidation (NQ))GDP(ox (MP))GIP(ox (MP))	733.35	TMA_MET	2	1.4502	149.94	149.94	P02461	47	2	31830	52544000
COL3A1	Collagen alpha-1(III) chain	Deamidation (NQ),2 Hydroxyproline,2 Oxidation (MP)	GPP(ox)GIP(ox)GRN(Deamidation (NQ))GDP(ox (MP))GIP(ox (MP))	733.35	TMA_NED	2	1.3359	117.94	117.94	P02461	64	3	31722	32841000
COL1A1	Collagen alpha-1(I) chain	Deamidation (NQ),2 Oxidation (MP)	GPP(ox (MP))GEAGKPGEQ(Deamidation (NQ))GVP(ox (MP))G	733.842	TMA_MET	2	NaN	75.416	75.416	P02452	NaN	1	16029	NaN
COL1A1	Collagen alpha-1(I) chain	Deamidation (NQ),Hydroxyproline,Oxidation (MP)	GPP(ox)GEAGKP(ox (MP))GEQ(Deamidation (NQ))GVPG	733.842	TMA_NED	2	-3.8939	97.463	97.463	P02452	16	1	15882	6026900
COL1A1	Collagen alpha-1(I) chain	Deamidation (NQ),2 Oxidation (MP)	GPP(ox (MP))GEAGKP(ox (MP))GEQ(Deamidation (NQ))GVPG	733.842	TMA_NED	2	1.3429	93.959	93.959	P02452	35	1	15184	4623100
COL1A1	Collagen alpha-1(I) chain	Deamidation (NQ),2 Oxidation (MP)	GPP(ox (MP))GEAGKP(ox (MP))GEQ(Deamidation (NQ))GVPG	733.842	TMA_MET	2	3.1808	NaN	NaN	P02452	29	0	NaN	5243300
COL6A3	Collagen alpha-3(VI) chain	Unmodified	LYTGSALDFVRNN	735.373	TMA_NED	2	2.5138	116.52	66.704	P12111-4	16	1	57546	5821300
KLK3	Prostate-specific antigen	Oxidation (MP)	LRPGDDSSHDLM(ox (MP))L	736.346	TMA_NED	2	-0.26722	99.283	63.352	P07288-5	33	2	36076	21359000
COL1A2	Collagen alpha-2(I) chain	2 Hydroxyproline,Oxidation (MP)	GPNGDAGRP(ox)GEP(ox)GLM(ox (MP))	736.825	TMA_MET	2	NaN	126.48	126.48	P08123	NaN	1	15418	NaN
COL1A2	Collagen alpha-2(I) chain	2 Hydroxyproline,Oxidation (MP)	GPNGDAGRP(ox)GEP(ox)GLM(ox (MP))	736.825	TMA_MET	2	NaN	105.25	105.25	P08123	NaN	1	15637	NaN
COL1A2	Collagen alpha-2(I) chain	2 Hydroxyproline,Oxidation (MP)	GPNGDAGRP(ox)GEP(ox)GLM(ox (MP))	736.825	TMA_MET	2	NaN	158.02	158.02	P08123	NaN	1	15847	NaN
COL1A2	Collagen alpha-2(I) chain	2 Hydroxyproline,Oxidation (MP)	GPNGDAGRP(ox)GEP(ox)GLM(ox (MP))	736.825	TMA_MET	2	NaN	160.62	160.62	P08123	NaN	1	16036	NaN
COL1A2	Collagen alpha-2(I) chain	2 Hydroxyproline,Oxidation (MP)	GPNGDAGRP(ox)GEP(ox)GLM(ox (MP))	736.825	TMA_NED	2	NaN	89.356	89.356	P08123	NaN	1	15001	NaN
COL1A2	Collagen alpha-2(I) chain	2 Hydroxyproline,Oxidation (MP)	GPNGDAGRP(ox)GEP(ox)GLM(ox (MP))	736.825	TMA_NED	2	NaN	139.29	139.29	P08123	NaN	1	15404	NaN
COL1A2	Collagen alpha-2(I) chain	2 Hydroxyproline,Oxidation (MP)	GPNGDAGRP(ox)GEP(ox)GLM(ox (MP))	736.825	TMA_MET	2	-2.1842	204.34	204.34	P08123	104	6	13922	522620000
COL1A2	Collagen alpha-2(I) chain	2 Hydroxyproline,Oxidation (MP)	GPNGDAGRP(ox)GEP(ox)GLM(ox (MP))	736.825	TMA_NED	2	-2.3443	189.43	189.43	P08123	67	3	13619	267280000
COL1A2	Collagen alpha-2(I) chain	2 Hydroxyproline,Oxidation (MP)	GPNGDAGRP(ox)GEP(ox)GLM(ox (MP))	736.825	TMA_NED	2	-2.2511	197.3	197.3	P08123	29	2	13412	213210000
COL1A2	Collagen alpha-2(I) chain	Deamidation (NQ),3 Oxidation (MP)	GPN(Deamidation (NQ))GDAGRP(ox (MP))GEP(ox (MP))GLM(ox (MP))	737.317	TMA_MET	2	-1.0628	167.84	167.84	P08123	152	7	16358	387220000
COL1A2	Collagen alpha-2(I) chain	Deamidation (NQ),3 Oxidation (MP)	GPN(Deamidation (NQ))GDAGRP(ox (MP))GEP(ox (MP))GLM(ox (MP))	737.317	TMA_NED	2	-1.879	176.97	176.97	P08123	125	7	16592	260980000
COL1A2	Collagen alpha-2(I) chain	Deamidation (NQ),3 Oxidation (MP)	GPN(Deamidation (NQ))GDAGRP(ox (MP))GEP(ox (MP))GLM(ox (MP))	737.317	TMA_MET	2	-0.25244	165.42	165.42	P08123	88	6	18047	33887000
COL1A2	Collagen alpha-2(I) chain	Deamidation (NQ),3 Oxidation (MP)	GPN(Deamidation (NQ))GDAGRP(ox (MP))GEP(ox (MP))GLM(ox (MP))	737.317	TMA_NED	2	0.33319	155.47	155.47	P08123	85	5	18323	21467000
COL3A1	Collagen alpha-1(III) chain	2 Hydroxyproline	GPRGERGEAGIP(ox)GVP(ox)	740.879	TMA_NED	2	0.36018	120.57	120.57	P02461	75	4	24025	29544000
COL3A1	Collagen alpha-1(III) chain	2 Hydroxyproline	GPRGERGEAGIP(ox)GVP(ox)	740.879	TMA_MET	2	1.4437	NaN	NaN	P02461	35	0	NaN	17744000
COL1A2	Collagen alpha-2(I) chain	2 Oxidation (MP)	GKEGPVGLP(ox (MP))GIDGRP(ox (MP))	740.891	TMA_MET	2	NaN	82.069	82.069	P08123	NaN	1	35246	NaN
COL1A2	Collagen alpha-2(I) chain	Hydroxyproline,Oxidation (MP)	GKEGPVGLP(ox)GIDGRP(ox (MP))	740.891	TMA_NED	2	-0.72187	206.46	206.46	P08123	63	4	33288	74750000
COL1A2	Collagen alpha-2(I) chain	2 Oxidation (MP)	GKEGPVGLP(ox (MP))GIDGRP(ox (MP))	740.891	TMA_MET	2	2.6722	135.65	135.65	P08123	50	3	33265	17419000
COL1A2	Collagen alpha-2(I) chain	Unmodified	GPAGATGDRGEAGAAGPA	741.85	TMA_NED	2	NaN	95.98	53.171	P08123	NaN	1	14184	NaN
COL1A2	Collagen alpha-2(I) chain	Unmodified	GPAGATGDRGEAGAAGPA	741.85	TMA_MET	2	-1.5713	145	78.92	P08123	50	2	14406	361280000
COL1A2	Collagen alpha-2(I) chain	Unmodified	GPAGATGDRGEAGAAGPA	741.85	TMA_NED	2	-1.4883	151.68	78.79	P08123	48	3	13780	250320000
COL1A2	Collagen alpha-2(I) chain	Unmodified	GPAGATGDRGEAGAAGPA	741.85	TMA_NED	2	0.27941	149.02	92.014	P08123	30	2	15023	15969000
COL1A2	Collagen alpha-2(I) chain	Unmodified	GPAGATGDRGEAGAAGPA	741.85	TMA_MET	2	1.3243	159.66	90.981	P08123	32	1	15673	14751000
COL1A2	Collagen alpha-2(I) chain	Unmodified	GPAGATGDRGEAGAAGPA	741.85	TMA_NED	2	-3.4524	92.039	46.881	P08123	23	1	14620	9935000
COL1A2	Collagen alpha-2(I) chain	Unmodified	GPAGATGDRGEAGAAGPA	741.85	TMA_MET	2	-2.0913	128.54	85.14	P08123	32	1	15119	9933700
COL1A2	Collagen alpha-2(I) chain	Unmodified	GPAGATGDRGEAGAAGPA	741.85	TMA_NED	2	-3.3358	83.53	34.45	P08123	3	1	14448	4523000
COL1A2	Collagen alpha-2(I) chain	Unmodified	GPAGATGDRGEAGAAGPA	741.85	TMA_NED	2	-2.7233	NaN	NaN	P08123	8	0	NaN	2889800
COL1A2	Collagen alpha-2(I) chain	Oxidation (MP)	LRGEIGNP(ox (MP))GRDGAR	495.262	TMA_NED	3	1.9223	140.27	82.176	P08123	73	3	4595	51969000
COL5A2	Collagen alpha-2(V) chain	Hydroxyproline,2 Oxidation (MP)	GLQGM(ox (MP))P(ox)GERGIAGTP(ox (MP))	744.859	TMA_NED	2	-1.8909	97.594	97.594	P05997	25	1	22683	81974000
COL5A2	Collagen alpha-2(V) chain	Hydroxyproline,2 Oxidation (MP)	GLQGM(ox (MP))P(ox)GERGIAGTP(ox (MP))	744.859	TMA_MET	2	-1.1327	NaN	NaN	P05997	15	0	NaN	62756000
COL1A2	Collagen alpha-2(I) chain	2 Hydroxyproline	VAGAVGEP(ox)GPLGIAGP(ox)P	745.896	TMA_NED	2	3.9874	133.13	133.13	P08123	36	2	57448	34421000
COL1A2	Collagen alpha-2(I) chain	2 Hydroxyproline	VAGAVGEP(ox)GPLGIAGP(ox)P	745.896	TMA_MET	2	1.2273	109.66	109.66	P08123	41	1	57237	33842000
COL1A1	Collagen alpha-1(I) chain	2 Oxidation (MP)	GEAGKPGRP(ox (MP))GERGP(ox (MP))P	498.587	TMA_NED	3	3.4455	NaN	NaN	P02452	52	0	NaN	840710
COL1A1	Collagen alpha-1(I) chain	2 Oxidation (MP)	GEAGKPGRP(ox (MP))GERGP(ox (MP))P	498.587	TMA_MET	3	0.9064	94.728	94.728	P02452	36	1	2487	14967000
TLN1	Talin-1	Unmodified	PEDPTVIAENELLG	748.878	TMA_NED	2	3.1102	113.62	84.664	Q9Y490	25	1	74851	2094900
COL1A2	Collagen alpha-2(I) chain	Hydroxyproline	GPAGATGDRGEAGAAGP(ox)A	749.848	TMA_NED	2	-1.4942	168.76	102.92	P08123	44	3	9256	38961000
COL1A2	Collagen alpha-2(I) chain	Hydroxyproline	GPAGATGDRGEAGAAGP(ox)A	749.848	TMA_MET	2	-2.0212	147.42	86.339	P08123	50	3	9633	33240000
COL1A2	Collagen alpha-2(I) chain	Hydroxyproline	GPAGATGDRGEAGAAGP(ox)A	749.848	TMA_NED	2	-2.5434	93.348	44.4	P08123	28	2	10342	3628800
COL1A2	Collagen alpha-2(I) chain	Hydroxyproline	GPAGATGDRGEAGAAGP(ox)A	749.848	TMA_MET	2	-2.9015	NaN	NaN	P08123	27	0	NaN	4647900
COL1A1	Collagen alpha-1(I) chain	Hydroxyproline	GPAGEKGSPGADGP(ox)AGAP	754.852	TMA_NED	2	1.1721	84.687	12.156	P02452	25	1	16712	4011600
COL1A1	Collagen alpha-1(I) chain	Hydroxyproline	GPAGEKGSPGADGP(ox)AGAP	754.852	TMA_MET	2	2.385	NaN	NaN	P02452	26	0	NaN	5599400
COL1A2	Collagen alpha-2(I) chain	Unmodified	GPAGARGSDGSVGPVGPA	754.876	TMA_NED	2	NaN	152.96	79.058	P08123	NaN	1	26027	NaN
COL1A2	Collagen alpha-2(I) chain	Unmodified	GPAGARGSDGSVGPVGPA	754.876	TMA_NED	2	NaN	102.62	58.321	P08123	NaN	1	26263	NaN
COL1A2	Collagen alpha-2(I) chain	Unmodified	GPAGARGSDGSVGPVGPA	754.876	TMA_NED	2	-3.29	149.38	87.566	P08123	44	3	24856	289220000
COL1A2	Collagen alpha-2(I) chain	Unmodified	GPAGARGSDGSVGPVGPA	754.876	TMA_MET	2	-2.0621	130.56	77.354	P08123	49	3	25732	261370000
COL1A2	Collagen alpha-2(I) chain	Unmodified	GPAGARGSDGSVGPVGPA	754.876	TMA_MET	2	-0.26906	140.63	79.987	P08123	63	4	26602	112930000
COL1A2	Collagen alpha-2(I) chain	Unmodified	GPAGARGSDGSVGPVGPA	754.876	TMA_NED	2	-0.21185	88.187	34.618	P08123	11	1	25551	14660000
COL1A1	Collagen alpha-1(I) chain	2 Hydroxyproline,Oxidation (MP)	GPAGAAGP(ox)AGNP(ox)GADGQP(ox (MP))	755.332	TMA_NED	2	1.6032	101.97	101.97	P02452	29	1	10846	3160300
COL1A1	Collagen alpha-1(I) chain	2 Hydroxyproline,Oxidation (MP)	GPAGAAGP(ox)AGNP(ox)GADGQP(ox (MP))	755.332	TMA_MET	2	1.1064	NaN	NaN	P02452	25	0	NaN	2802600
COL1A1	Collagen alpha-1(I) chain	Oxidation (MP)	GPAGARGNDGATGAAGP(ox (MP))P	755.356	TMA_MET	2	0.4936	115.33	71.885	P02452	40	2	10577	8424700
COL1A1	Collagen alpha-1(I) chain	Oxidation (MP)	GPAGARGNDGATGAAGP(ox (MP))P	755.356	TMA_NED	2	-0.26072	115.33	68.92	P02452	38	2	9780	4617000
COL1A2	Collagen alpha-2(I) chain	Hydroxyproline	TGHP(ox)GTVGPAGIRGPQ	506.599	TMA_MET	3	-0.96589	NaN	NaN	P08123	50	0	NaN	113940000
COL1A2	Collagen alpha-2(I) chain	Hydroxyproline	TGHP(ox)GTVGPAGIRGPQ	506.599	TMA_NED	3	-0.87593	101.43	85.032	P08123	42	2	20340	50688000
COL1A2	Collagen alpha-2(I) chain	Hydroxyproline	TGHP(ox)GTVGPAGIRGPQ	759.395	TMA_MET	2	-2.5029	114.86	85.389	P08123	11	1	20877	6334300
COL6A3	Collagen alpha-3(VI) chain	Unmodified	GQPGFEGEQGTRGAQ	759.85	TMA_MET	2	-0.68178	138.25	80.363	P12111-4	40	2	20029	12468000
COL6A3	Collagen alpha-3(VI) chain	Unmodified	GQPGFEGEQGTRGAQ	759.85	TMA_NED	2	1.006	119.39	76.697	P12111-4	36	4	19439	11388000
COL6A2	Collagen alpha-2(VI) chain	Unmodified	IHEALETTQYLNS	759.875	TMA_NED	2	3.9988	94.309	68.193	P12110	28	2	43158	26864000
COL1A1	Collagen alpha-1(I) chain	Oxidation (MP)	GPAGAP(ox (MP))GDKGESGPSGPA	762.85	TMA_NED	2	1.4578	111.79	13.688	P02452	36	1	11429	7254700
COL1A1	Collagen alpha-1(I) chain	Oxidation (MP)	GPAGAP(ox (MP))GDKGESGPSGPA	762.85	TMA_MET	2	0.58023	145.83	15.228	P02452	26	2	11681	6589600
COL1A1	Collagen alpha-1(I) chain	2 Hydroxyproline	GPAGEKGSP(ox)GADGPAGAP(ox)	762.85	TMA_MET	2	0.33672	115.33	115.33	P02452	37	1	9200	3693300
COL1A1	Collagen alpha-1(I) chain	Hydroxyproline,Oxidation (MP)	GPAGEKGSP(ox)GADGPAGAP(ox (MP))	762.85	TMA_NED	2	-0.38496	125.28	125.28	P02452	36	1	8648	3233400
COL1A1	Collagen alpha-1(I) chain	3 Hydroxyproline	GAP(ox)GNDGAKGDAGAP(ox)GAP(ox)	764.337	TMA_MET	2	-0.68645	117.86	117.86	P02452	11	1	4253	8413000
TNS1	Tensin-1	Unmodified	FSSSPESQARAQFS	764.855	TMA_NED	2	2.0926	140.24	84.694	Q9HBL0	31	1	35242	20771000
COL1A1	Collagen alpha-1(I) chain	Unmodified	GPPGAVGPAGKDGEAGAQ	768.376	TMA_MET	2	0.34808	113.99	22.785	P02452	66	1	18743	72236000
COL1A1	Collagen alpha-1(I) chain	Unmodified	GPPGAVGPAGKDGEAGAQ	768.376	TMA_NED	2	5.3437	NaN	NaN	P02452	45	0	NaN	31559000
COL1A1	Collagen alpha-1(I) chain	Hydroxyproline,Oxidation (MP)	GP(ox)PGSP(ox (MP))GEQGPSGASGPA	769.84	TMA_NED	2	-1.8257	205.07	205.07	P02452	30	1	18551	46158000
COL1A1	Collagen alpha-1(I) chain	Hydroxyproline,Oxidation (MP)	GP(ox)PGSP(ox (MP))GEQGPSGASGPA	769.84	TMA_MET	2	-3.8128	219.33	219.33	P02452	37	1	19102	27166000
COL3A1	Collagen alpha-1(III) chain	Deamidation (NQ),Hydroxyproline,Oxidation (MP)	GPAGAN(Deamidation (NQ))GAP(ox)GLRGGAGEP(ox (MP))	769.863	TMA_MET	2	-3.8194	153.74	153.74	P02461	34	4	20619	35272000
COL3A1	Collagen alpha-1(III) chain	Deamidation (NQ),Hydroxyproline,Oxidation (MP)	GPAGAN(Deamidation (NQ))GAP(ox)GLRGGAGEP(ox (MP))	769.863	TMA_NED	2	-2.3601	152.38	152.38	P02461	29	2	20177	34648000
COL3A1	Collagen alpha-1(III) chain	Deamidation (NQ),Hydroxyproline,Oxidation (MP)	N(Deamidation (NQ))GIP(ox)GEKGPAGERGAP(ox (MP))	770.374	TMA_MET	2	NaN	98.105	98.105	P02461	NaN	1	18016	NaN
COL3A1	Collagen alpha-1(III) chain	Deamidation (NQ),2 Oxidation (MP)	N(Deamidation (NQ))GIP(ox (MP))GEKGP(ox (MP))AGERGAP	770.374	TMA_NED	2	NaN	103.43	103.43	P02461	NaN	1	17514	NaN
COL1A2	Collagen alpha-2(I) chain	Oxidation (MP)	GLRGEIGNP(ox (MP))GRDGAR	385.954	TMA_MET	4	1.1049	NaN	NaN	P08123	39	0	NaN	4168800
COL1A2	Collagen alpha-2(I) chain	Oxidation (MP)	GLRGEIGNP(ox (MP))GRDGAR	385.954	TMA_NED	4	-0.79599	89.911	67.59	P08123	180	1	12055	1119800000
COL1A2	Collagen alpha-2(I) chain	Oxidation (MP)	GLRGEIGNP(ox (MP))GRDGAR	514.269	TMA_NED	3	-0.38625	120.92	91.883	P08123	135	8	11423	506560000
COL1A2	Collagen alpha-2(I) chain	Deamidation (NQ),Hydroxyproline	GLRGEIGN(Deamidation (NQ))P(ox)GRDGAR	514.597	TMA_NED	3	NaN	79.639	47.811	P08123	NaN	1	13591	NaN
PRELP	Prolargin	Unmodified	FHDFSSDLENVPH	515.232	TMA_NED	3	0.38031	115.18	84.177	P51888	24	2	50086	12128000
COL1A2	Collagen alpha-2(I) chain	Hydroxyproline	IAGHHGDQGAP(ox)GSVGPA	772.366	TMA_NED	2	-0.9537	148.76	94.06	P08123	27	2	9565	14197000
COL1A2	Collagen alpha-2(I) chain	Hydroxyproline	IAGHHGDQGAP(ox)GSVGPA	772.366	TMA_MET	2	0.27066	128.85	77.085	P08123	34	2	10427	13750000
COL1A2	Collagen alpha-2(I) chain	Deamidation (NQ),Hydroxyproline	IAGHHGDQ(Deamidation (NQ))GAP(ox)GSVGPA	772.858	TMA_NED	2	NaN	78.692	46.684	P08123	NaN	1	11556	NaN
COL1A2	Collagen alpha-2(I) chain	Hydroxyproline	FAGEKGPSGEAGTAGP(ox)P	773.363	TMA_MET	2	1.6488	163.12	81.146	P08123	47	3	22424	64153000
COL1A2	Collagen alpha-2(I) chain	Hydroxyproline	FAGEKGPSGEAGTAGP(ox)P	773.363	TMA_NED	2	3.7704	142.97	90.276	P08123	44	2	22091	40055000
COL1A2	Collagen alpha-2(I) chain	Hydroxyproline,Oxidation (MP)	GVAGAVGEP(ox)GPLGIAGP(ox (MP))P	1547.81	TMA_NED	1	-4.1039	137.46	137.46	P08123	29	2	60396	16338000
COL6A3	Collagen alpha-3(VI) chain	Deamidation (NQ)	LINALQIN(Deamidation (NQ))NTAVGHA	775.42	TMA_NED	2	NaN	89.171	55.285	P12111-4	NaN	1	55484	NaN
COL1A1	Collagen alpha-1(I) chain	2 Hydroxyproline	GPP(ox)GPAGEKGSP(ox)GADGPA	775.858	TMA_MET	2	0.44339	172.74	172.74	P02452	31	2	12582	5995300
COL1A1	Collagen alpha-1(I) chain	2 Hydroxyproline	GPP(ox)GPAGEKGSP(ox)GADGPA	775.858	TMA_NED	2	3.0012	107.17	107.17	P02452	28	1	12005	3276800
COL1A1	Collagen alpha-1(I) chain	Hydroxyproline	GAVGPAGKDGEAGAQGP(ox)P	776.374	TMA_NED	2	1.4815	118.87	49.194	P02452	39	2	16416	69818000
COL1A1	Collagen alpha-1(I) chain	Oxidation (MP)	GPP(ox (MP))GAVGPAGKDGEAGAQ	776.374	TMA_MET	2	-2.2171	164.68	87.405	P02452	62	4	15152	67808000
COL1A1	Collagen alpha-1(I) chain	Oxidation (MP)	GPP(ox (MP))GAVGPAGKDGEAGAQ	776.374	TMA_NED	2	-2.1183	157.2	69.492	P02452	57	4	14746	54952000
COL1A1	Collagen alpha-1(I) chain	Hydroxyproline	GAVGPAGKDGEAGAQGP(ox)P	776.374	TMA_MET	2	0.40154	118.61	42.824	P02452	40	2	17126	51853000
COL1A1	Collagen alpha-1(I) chain	Hydroxyproline	GAVGPAGKDGEAGAQGP(ox)P	776.374	TMA_NED	2	2.5323	130.36	48.1	P02452	39	1	16608	45788000
COL1A1	Collagen alpha-1(I) chain	Hydroxyproline	GAVGPAGKDGEAGAQGP(ox)P	776.374	TMA_MET	2	1.3567	NaN	NaN	P02452	32	0	NaN	45929000
COL1A1	Collagen alpha-1(I) chain	Deamidation (NQ),Hydroxyproline	GAVGPAGKDGEAGAQ(Deamidation (NQ))GPP(ox)	776.866	TMA_NED	2	2.5073	108.68	41.478	P02452	31	2	17791	24505000
COL1A1	Collagen alpha-1(I) chain	Deamidation (NQ),Hydroxyproline	GAVGPAGKDGEAGAQ(Deamidation (NQ))GP(ox)P	776.866	TMA_NED	2	2.7806	101.72	33.043	P02452	30	1	18179	22841000
COL1A1	Collagen alpha-1(I) chain	Deamidation (NQ),Hydroxyproline	GAVGPAGKDGEAGAQ(Deamidation (NQ))GP(ox)P	776.866	TMA_MET	2	2.4781	90.005	28.63	P02452	34	1	18282	17785000
COL1A1	Collagen alpha-1(I) chain	Deamidation (NQ),Hydroxyproline	GAVGPAGKDGEAGAQ(Deamidation (NQ))GP(ox)P	776.866	TMA_MET	2	0.063222	NaN	NaN	P02452	31	0	NaN	27353000
COL1A2	Collagen alpha-2(I) chain	Oxidation (MP)	GPVGAAGATGARGLVGEP(ox (MP))	776.908	TMA_NED	2	2.8709	129.29	83.921	P08123	26	3	35960	53831000
COL1A2	Collagen alpha-2(I) chain	Oxidation (MP)	GPVGAAGATGARGLVGEP(ox (MP))	776.908	TMA_MET	2	-0.32008	NaN	NaN	P08123	21	0	NaN	11670000
COL1A2	Collagen alpha-2(I) chain	Deamidation (NQ),Hydroxyproline,Oxidation (MP)	GNP(ox)GAN(Deamidation (NQ))GLTGAKGAAGLP(ox (MP))	778.389	TMA_NED	2	-0.62354	89.663	89.663	P08123	35	1	34152	112140000
COL1A2	Collagen alpha-2(I) chain	Deamidation (NQ),Hydroxyproline,Oxidation (MP)	GNP(ox)GAN(Deamidation (NQ))GLTGAKGAAGLP(ox (MP))	778.389	TMA_MET	2	-0.68625	88.163	88.163	P08123	34	1	34281	75283000
COL1A1	Collagen alpha-1(I) chain	3 Hydroxyproline	GAKGANGAP(ox)GIAGAP(ox)GFP(ox)	779.386	TMA_NED	2	3.4787	83.397	83.397	P02452	25	1	35052	15170000
COL1A1	Collagen alpha-1(I) chain	3 Hydroxyproline	GAKGANGAP(ox)GIAGAP(ox)GFP(ox)	779.386	TMA_MET	2	0.36813	NaN	NaN	P02452	10	0	NaN	8144900
COL1A1	Collagen alpha-1(I) chain	Deamidation (NQ),3 Oxidation (MP)	GAKGAN(Deamidation (NQ))GAP(ox (MP))GIAGAP(ox (MP))GFP(ox (MP))	779.878	TMA_NED	2	2.4568	90.653	90.653	P02452	80	3	37587	430940000
COL1A1	Collagen alpha-1(I) chain	Deamidation (NQ),3 Oxidation (MP)	GAKGAN(Deamidation (NQ))GAP(ox (MP))GIAGAP(ox (MP))GFP(ox (MP))	779.878	TMA_MET	2	-0.1391	89.548	89.548	P02452	71	2	36694	347170000
COL1A2	Collagen alpha-2(I) chain	Hydroxyproline,Oxidation (MP)	FAGEKGP(ox)SGEAGTAGP(ox (MP))P	781.36	TMA_MET	2	-0.12155	105.2	105.2	P08123	29	1	22153	14816000
COL1A2	Collagen alpha-2(I) chain	Hydroxyproline,Oxidation (MP)	FAGEKGP(ox)SGEAGTAGP(ox (MP))P	781.36	TMA_NED	2	1.6458	NaN	NaN	P08123	25	0	NaN	15495000
COL6A3	Collagen alpha-3(VI) chain	Unmodified	DEVDDPAVELKQFG	781.373	TMA_NED	2	NaN	75.566	44.953	P12111-4	NaN	1	61636	NaN
COL3A1	Collagen alpha-1(III) chain	Deamidation (NQ),4 Hydroxyproline	PGPP(ox)GIP(ox)GRN(Deamidation (NQ))GDP(ox)GIP(ox)	781.876	TMA_MET	2	-0.010786	122.55	122.55	P02461	60	2	34857	27181000
COL3A1	Collagen alpha-1(III) chain	Deamidation (NQ),2 Hydroxyproline,2 Oxidation (MP)	PGPP(ox)GIP(ox)GRN(Deamidation (NQ))GDP(ox (MP))GIP(ox (MP))	781.876	TMA_NED	2	2.821	122.86	122.86	P02461	55	4	34570	23172000
FNDC1	Fibronectin type III domain-containing protein 1	Deamidation (NQ)	LIEN(Deamidation (NQ))LIPDTVYEF	783.901	TMA_NED	2	-3.6608	96.331	21.037	Q4ZHG4-2	27	1	58784	21984000
COL1A1	Collagen alpha-1(I) chain	3 Hydroxyproline	LTGSP(ox)GSP(ox)GPDGKTGP(ox)P	785.373	TMA_MET	2	0.79076	184.1	184.1	P02452	56	3	12380	42010000
COL1A1	Collagen alpha-1(I) chain	3 Hydroxyproline	LTGSP(ox)GSP(ox)GPDGKTGP(ox)P	785.373	TMA_NED	2	1.1409	212.9	212.9	P02452	68	2	11982	20690000
COL1A1	Collagen alpha-1(I) chain	3 Hydroxyproline	LTGSP(ox)GSP(ox)GPDGKTGP(ox)P	785.373	TMA_MET	2	-1.6258	177.83	177.83	P02452	49	2	13165	20414000
COL1A1	Collagen alpha-1(I) chain	3 Hydroxyproline	LTGSP(ox)GSP(ox)GPDGKTGP(ox)P	785.373	TMA_NED	2	0.58534	205.49	205.49	P02452	39	3	12610	14735000
COL1A2	Collagen alpha-2(I) chain	Oxidation (MP)	GNKGEP(ox (MP))GVVGAVGTAGPS	785.397	TMA_MET	2	-3.9652	156	91.901	P08123	37	1	27744	201310000
COL1A2	Collagen alpha-2(I) chain	Oxidation (MP)	GNKGEP(ox (MP))GVVGAVGTAGPS	785.397	TMA_NED	2	-3.3896	175.34	118.98	P08123	47	3	27638	159310000
FGB	Fibrinogen beta chain;Fibrinopeptide B;Fibrinogen beta chain	Deamidation (NQ)	Q(Deamidation (NQ))GVNDNEEGFFSAR	785.842	TMA_NED	2	NaN	127.83	68.405	P02675	NaN	1	46608	NaN
FGB	Fibrinogen beta chain;Fibrinopeptide B;Fibrinogen beta chain	Deamidation (NQ)	Q(Deamidation (NQ))GVNDNEEGFFSAR	785.842	TMA_NED	2	-2.558	114.86	70.553	P02675	16	1	46839	17290000
FGB	Fibrinogen beta chain;Fibrinopeptide B;Fibrinogen beta chain	Deamidation (NQ)	Q(Deamidation (NQ))GVNDNEEGFFSAR	785.842	TMA_MET	2	-1.1164	116.55	71.178	P02675	46	2	46787	4365200
DCN	Decorin	Unmodified	IGPEVPDDRDFEPS	786.862	TMA_MET	2	-3.6424	127.87	90.756	P07585-2	81	7	49592	28141000
DCN	Decorin	Unmodified	IGPEVPDDRDFEPS	786.862	TMA_NED	2	4.1594	99.5	52.212	P07585-2	33	1	49352	11168000
DCN	Decorin	Unmodified	IGPEVPDDRDFEPS	786.862	TMA_MET	2	2.3174	112.15	73.513	P07585-2	41	3	50752	9005800
DCN	Decorin	Unmodified	IGPEVPDDRDFEPS	786.862	TMA_MET	2	4.107	90.653	50.064	P07585-2	22	1	50134	5831000
DCN	Decorin	Unmodified	IGPEVPDDRDFEPS	786.862	TMA_NED	2	4.7637	NaN	NaN	P07585-2	12	0	NaN	7446300
COL3A1	Collagen alpha-1(III) chain	Oxidation (MP)	GPPGPTGPGGDKGDTGP(ox (MP))P	788.866	TMA_NED	2	1.1704	86.772	20.749	P02461	25	1	17960	6933000
COL3A1	Collagen alpha-1(III) chain	Hydroxyproline,4 Oxidation (MP)	P(ox)GPP(ox (MP))GIP(ox (MP))GRNGDP(ox (MP))GIP(ox (MP))	789.381	TMA_NED	2	-2.3217	108.9	108.9	P02461	43	1	30975	23351000
COL3A1	Collagen alpha-1(III) chain	Hydroxyproline,4 Oxidation (MP)	P(ox)GPP(ox (MP))GIP(ox (MP))GRNGDP(ox (MP))GIP(ox (MP))	789.381	TMA_MET	2	-5.4922	NaN	NaN	P02461	25	0	NaN	8142400
COL3A1	Collagen alpha-1(III) chain	3 Hydroxyproline	GAP(ox)GEKGEGGPP(ox)GVAGP(ox)P	789.873	TMA_NED	2	0.6405	91.093	91.093	P02461	50	1	18380	20728000
COL3A1	Collagen alpha-1(III) chain	3 Hydroxyproline	GAP(ox)GEKGEGGPP(ox)GVAGP(ox)P	789.873	TMA_MET	2	-2.251	87.216	87.216	P02461	51	1	18751	16051000
COL1A1	Collagen alpha-1(I) chain	Hydroxyproline,Oxidation (MP)	GPP(ox)GEAGKP(ox (MP))GEQGVPGD	790.863	TMA_MET	2	-0.82785	133.88	133.88	P02452	46	2	15723	34684000
COL1A1	Collagen alpha-1(I) chain	Hydroxyproline,Oxidation (MP)	GPP(ox)GEAGKP(ox (MP))GEQGVPGD	790.863	TMA_NED	2	-0.25461	89.189	89.189	P02452	24	1	15133	11545000
COL1A1	Collagen alpha-1(I) chain	Deamidation (NQ),2 Oxidation (MP)	GPP(ox (MP))GEAGKP(ox (MP))GEQ(Deamidation (NQ))GVPGD	791.355	TMA_NED	2	NaN	82.774	82.774	P02452	NaN	1	17295	NaN
COL6A2	Collagen alpha-2(VI) chain	Unmodified	VAPNQNLKEQGLRD	527.95	TMA_MET	3	-3.7942	NaN	NaN	P12110	18	0	NaN	26949000
COL6A2	Collagen alpha-2(VI) chain	Unmodified	VAPNQNLKEQGLRD	527.95	TMA_NED	3	-2.4197	107.14	74.797	P12110	23	2	20138	33397000
COL1A1	Collagen alpha-1(I) chain	2 Hydroxyproline,Oxidation (MP)	GAP(ox)GIAGAP(ox)GFP(ox (MP))GARGPS	792.892	TMA_MET	2	-0.094506	110.08	110.08	P02452	48	2	37182	28981000
COL1A1	Collagen alpha-1(I) chain	2 Hydroxyproline,Oxidation (MP)	GAP(ox)GIAGAP(ox)GFP(ox (MP))GARGPS	792.892	TMA_NED	2	6.9651	NaN	NaN	P02452	36	0	NaN	14747000
HIST1H2BA	Histone H2B type 1-A	Unmodified	VSEGTKAVTKYTSSK	529.286	TMA_NED	3	2.3127	130.06	93.773	Q96A08	35	2	11997	16398000
HIST1H2BA	Histone H2B type 1-A	Unmodified	VSEGTKAVTKYTSSK	529.286	TMA_MET	3	2.3268	112.17	73.797	Q96A08	33	1	12355	5326400
COL3A1	Collagen alpha-1(III) chain	Hydroxyproline	LAGTAGEP(ox)GRDGNPGSD	793.856	TMA_MET	2	0.36811	110.98	78.247	P02461	26	1	11885	6710000
COL3A1	Collagen alpha-1(III) chain	Hydroxyproline	LAGTAGEP(ox)GRDGNPGSD	793.856	TMA_NED	2	0.34293	NaN	NaN	P02461	25	0	NaN	3530700
COL1A1	Collagen alpha-1(I) chain	Deamidation (NQ),3 Hydroxyproline	GAN(Deamidation (NQ))GAP(ox)GIAGAP(ox)GFP(ox)GAR	793.882	TMA_MET	2	NaN	77.305	77.305	P02452	NaN	1	36623	NaN
COL1A1	Collagen alpha-1(I) chain	Deamidation (NQ),3 Hydroxyproline	GAN(Deamidation (NQ))GAP(ox)GIAGAP(ox)GFP(ox)GAR	793.882	TMA_NED	2	2.6054	162.68	162.68	P02452	95	5	36725	369940000
COL1A1	Collagen alpha-1(I) chain	Deamidation (NQ),3 Hydroxyproline	GAN(Deamidation (NQ))GAP(ox)GIAGAP(ox)GFP(ox)GAR	793.882	TMA_MET	2	-0.83701	162.68	162.68	P02452	84	3	36922	273740000
COL6A3	Collagen alpha-3(VI) chain	Unmodified	FAIGNKGADQAELEE	796.384	TMA_NED	2	-1.976	97.452	57.603	P12111-4	35	1	42368	37183000
COL1A1	Collagen alpha-1(I) chain	Hydroxyproline,Oxidation (MP)	GPP(ox)GSAGAPGKDGLNGLP(ox (MP))	797.397	TMA_MET	2	-2.6888	139.78	139.78	P02452	70	1	34283	77282000
COL1A1	Collagen alpha-1(I) chain	Hydroxyproline,Oxidation (MP)	GPP(ox)GSAGAPGKDGLNGLP(ox (MP))	797.397	TMA_NED	2	-1.5869	130.19	130.19	P02452	53	1	34120	62978000
COL1A1	Collagen alpha-1(I) chain	Hydroxyproline,Oxidation (MP)	PGSAGAP(ox)GKDGLNGLPGP(ox (MP))	797.397	TMA_NED	2	-1.5869	100.38	100.38	P02452	53	1	33880	62978000
COL1A1	Collagen alpha-1(I) chain	Deamidation (NQ),2 Oxidation (MP)	GPP(ox (MP))GSAGAPGKDGLN(Deamidation (NQ))GLP(ox (MP))	797.889	TMA_MET	2	3.1335	143.81	143.81	P02452	47	2	34623	35154000
COL1A1	Collagen alpha-1(I) chain	Deamidation (NQ),2 Oxidation (MP)	GPP(ox (MP))GSAGAPGKDGLN(Deamidation (NQ))GLP(ox (MP))	797.889	TMA_NED	2	6.0396	NaN	NaN	P02452	39	0	NaN	27824000
COL3A1	Collagen alpha-1(III) chain	3 Oxidation (MP)	GAP(ox (MP))GGKGDAGAP(ox (MP))GERGP(ox (MP))P	532.585	TMA_MET	3	1.8838	NaN	NaN	P02461	36	0	NaN	2979200
COL3A1	Collagen alpha-1(III) chain	3 Oxidation (MP)	GAP(ox (MP))GGKGDAGAP(ox (MP))GERGP(ox (MP))P	532.585	TMA_MET	3	-0.16308	116.29	116.29	P02461	54	1	2909	32755000
COL3A1	Collagen alpha-1(III) chain	3 Oxidation (MP)	GAP(ox (MP))GGKGDAGAP(ox (MP))GERGP(ox (MP))P	532.585	TMA_NED	3	-0.30291	81.723	81.723	P02461	36	1	3482	5054100
COL3A1	Collagen alpha-1(III) chain	Unmodified	GPVGPAGKSGDRGESGPA	532.597	TMA_MET	3	0.32677	NaN	NaN	P02461	69	0	NaN	11277000
COL3A1	Collagen alpha-1(III) chain	Unmodified	GPVGPAGKSGDRGESGPA	532.597	TMA_NED	3	-0.31625	136.01	72.12	P02461	83	3	9126	126390000
COL3A1	Collagen alpha-1(III) chain	Unmodified	GPVGPAGKSGDRGESGPA	532.597	TMA_MET	3	-1.1415	120.63	56.733	P02461	83	3	9768	85991000
COL3A1	Collagen alpha-1(III) chain	Unmodified	GPVGPAGKSGDRGESGPA	532.597	TMA_NED	3	-0.51888	104.2	59.628	P02461	57	1	9976	12485000
COL3A1	Collagen alpha-1(III) chain	Unmodified	GPVGPAGKSGDRGESGPA	798.392	TMA_NED	2	0.2931	104.87	35.856	P02461	25	2	8977	4564700
COL3A1	Collagen alpha-1(III) chain	Unmodified	GPVGPAGKSGDRGESGPA	798.392	TMA_MET	2	-2.3533	NaN	NaN	P02461	26	0	NaN	3355900
COL1A1	Collagen alpha-1(I) chain	2 Hydroxyproline,Oxidation (MP)	GPP(ox)GEAGKP(ox)GEQGVP(ox (MP))GD	798.86	TMA_MET	2	-0.74105	143.31	143.31	P02452	74	3	11363	33974000
COL1A1	Collagen alpha-1(I) chain	2 Hydroxyproline,Oxidation (MP)	GPP(ox)GEAGKP(ox)GEQGVP(ox (MP))GD	798.86	TMA_NED	2	1.3369	133.15	133.15	P02452	75	2	10945	8035600
COL1A2	Collagen alpha-2(I) chain	Oxidation (MP)	GPDGNKGEP(ox (MP))GVVGAVGTA	799.394	TMA_NED	2	1.1041	126.5	95.068	P08123	45	2	27774	528250000
COL1A2	Collagen alpha-2(I) chain	Oxidation (MP)	GPDGNKGEP(ox (MP))GVVGAVGTA	799.394	TMA_MET	2	-3.682	87.641	62.945	P08123	72	1	29536	521340000
COL1A2	Collagen alpha-2(I) chain	Oxidation (MP)	GPDGNKGEP(ox (MP))GVVGAVGTA	799.394	TMA_NED	2	-1.5731	121.01	84.778	P08123	73	4	29259	466880000
COL1A2	Collagen alpha-2(I) chain	Oxidation (MP)	GPDGNKGEP(ox (MP))GVVGAVGTA	799.394	TMA_MET	2	1.0245	132.14	97.55	P08123	39	2	28914	44099000
COL1A2	Collagen alpha-2(I) chain	Oxidation (MP)	GPDGNKGEP(ox (MP))GVVGAVGTA	799.394	TMA_MET	2	-1.0965	NaN	NaN	P08123	48	0	NaN	935780000
COL1A2	Collagen alpha-2(I) chain	Oxidation (MP)	GPDGNKGEP(ox (MP))GVVGAVGTA	799.394	TMA_NED	2	4.6127	NaN	NaN	P08123	38	0	NaN	76693000
POSTN	Periostin	Unmodified	IVGATTTQRYSDASK	533.278	TMA_NED	3	-0.56473	NaN	NaN	Q15063-7	25	0	NaN	6729600
POSTN	Periostin	Unmodified	IVGATTTQRYSDASK	533.278	TMA_MET	3	0.79769	91.993	64.584	Q15063-7	26	1	16998	14635000
COL1A2	Collagen alpha-2(I) chain	Deamidation (NQ),Oxidation (MP)	GPDGN(Deamidation (NQ))KGEP(ox (MP))GVVGAVGTA	799.886	TMA_NED	2	0.65335	104.17	68.761	P08123	53	1	31091	37018000
COL1A2	Collagen alpha-2(I) chain	Deamidation (NQ),Oxidation (MP)	GPDGN(Deamidation (NQ))KGEP(ox (MP))GVVGAVGTA	799.886	TMA_MET	2	0.021117	90.412	60.23	P08123	39	1	31278	31459000
COL1A2	Collagen alpha-2(I) chain	Hydroxyproline,Oxidation (MP)	GAVGSP(ox)GVNGAP(ox (MP))GEAGRD	800.372	TMA_MET	2	-2.165	172.33	172.33	P08123	61	2	14557	67004000
COL1A2	Collagen alpha-2(I) chain	2 Oxidation (MP)	GAVGSP(ox (MP))GVNGAP(ox (MP))GEAGRD	800.372	TMA_NED	2	0.43656	126.17	126.17	P08123	40	3	13829	34054000
COL1A2	Collagen alpha-2(I) chain	Deamidation (NQ),Hydroxyproline,Oxidation (MP)	GAVGSP(ox)GVN(Deamidation (NQ))GAP(ox (MP))GEAGRD	800.864	TMA_MET	2	-1.2227	174.21	174.21	P08123	61	2	15320	69235000
COL1A2	Collagen alpha-2(I) chain	Deamidation (NQ),Hydroxyproline,Oxidation (MP)	GAVGSP(ox)GVN(Deamidation (NQ))GAP(ox (MP))GEAGRD	800.864	TMA_NED	2	-0.11081	148.68	148.68	P08123	32	2	15038	62115000
COL1A2	Collagen alpha-2(I) chain	Deamidation (NQ),Hydroxyproline,Oxidation (MP)	GAVGSP(ox)GVN(Deamidation (NQ))GAP(ox (MP))GEAGRD	800.864	TMA_NED	2	-3.1339	128.61	128.61	P08123	26	2	15797	29606000
COL1A2	Collagen alpha-2(I) chain	Deamidation (NQ),Hydroxyproline,Oxidation (MP)	GAVGSP(ox)GVN(Deamidation (NQ))GAP(ox (MP))GEAGRD	800.864	TMA_MET	2	-4.4558	139.48	139.48	P08123	34	2	16522	20284000
COL1A2	Collagen alpha-2(I) chain	Deamidation (NQ),2 Hydroxyproline	GAVGSP(ox)GVN(Deamidation (NQ))GAP(ox)GEAGRD	800.864	TMA_MET	2	1.9977	146.43	146.43	P08123	24	1	17012	12893000
COL1A2	Collagen alpha-2(I) chain	Deamidation (NQ),2 Hydroxyproline	GAVGSP(ox)GVN(Deamidation (NQ))GAP(ox)GEAGRD	800.864	TMA_NED	2	4.0676	89.507	89.507	P08123	21	1	15322	4103400
COL1A2	Collagen alpha-2(I) chain	Deamidation (NQ),2 Hydroxyproline	GAVGSP(ox)GVN(Deamidation (NQ))GAP(ox)GEAGRD	800.864	TMA_NED	2	4.7572	NaN	NaN	P08123	26	0	NaN	10511000
COL1A2	Collagen alpha-2(I) chain	Hydroxyproline	GIAGHHGDQGAP(ox)GSVGPA	800.877	TMA_NED	2	-0.89356	130.56	88.32	P08123	24	2	13717	11467000
COL3A1	Collagen alpha-1(III) chain	Hydroxyproline,Oxidation (MP)	LAGTAGEP(ox)GRDGNP(ox (MP))GSD	801.853	TMA_MET	2	-2.6264	112.64	112.64	P02461	40	1	7240	4097300
COL3A1	Collagen alpha-1(III) chain	2 Hydroxyproline	LAGTAGEP(ox)GRDGNP(ox)GSD	801.853	TMA_NED	2	1.1525	128.85	128.85	P02461	28	1	6745	2361800
COL1A2	Collagen alpha-2(I) chain	Hydroxyproline	GFAGEKGPSGEAGTAGP(ox)P	801.873	TMA_NED	2	-2.756	185.25	113.7	P08123	75	5	24933	673900000
COL1A2	Collagen alpha-2(I) chain	Hydroxyproline	GFAGEKGPSGEAGTAGP(ox)P	801.873	TMA_MET	2	-3.4157	179.35	84.335	P08123	94	4	25841	522770000
COL1A2	Collagen alpha-2(I) chain	Oxidation (MP)	GPP(ox (MP))GFAGEKGPSGEAGTA	801.873	TMA_NED	2	-1.5829	198.37	89.687	P08123	56	3	26975	74286000
COL1A2	Collagen alpha-2(I) chain	Oxidation (MP)	GPP(ox (MP))GFAGEKGPSGEAGTA	801.873	TMA_MET	2	-3.4204	185.9	103.96	P08123	66	3	27376	63592000
COL3A1	Collagen alpha-1(III) chain	3 Oxidation (MP)	GPAGQP(ox (MP))GDKGEGGAP(ox (MP))GLP(ox (MP))	805.376	TMA_NED	2	1.9778	117.2	117.2	P02461	37	3	19321	20390000
COL3A1	Collagen alpha-1(III) chain	3 Oxidation (MP)	GPAGQP(ox (MP))GDKGEGGAP(ox (MP))GLP(ox (MP))	805.376	TMA_MET	2	-0.38268	105.66	105.66	P02461	44	1	19861	13795000
COL16A1	Collagen alpha-1(XVI) chain	Deamidation (NQ),3 Hydroxyproline	GPQ(Deamidation (NQ))GRP(ox)GPPGHVGP(ox)PGP(ox)	805.39	TMA_MET	2	NaN	72.243	72.243	Q07092-2	NaN	1	29935	NaN
COL1A1	Collagen alpha-1(I) chain	Hydroxyproline,2 Oxidation (MP)	GPP(ox)GSAGAP(ox (MP))GKDGLNGLP(ox (MP))	805.394	TMA_NED	2	1.4225	141.37	141.37	P02452	69	2	30316	112300000
COL1A1	Collagen alpha-1(I) chain	Hydroxyproline,2 Oxidation (MP)	GPP(ox)GSAGAP(ox (MP))GKDGLNGLP(ox (MP))	805.394	TMA_MET	2	-1.6744	168.61	168.61	P02452	69	2	30658	84768000
COL1A1	Collagen alpha-1(I) chain	Unmodified	GPVGPAGKSGDRGETGPA	537.269	TMA_MET	3	0.069972	NaN	NaN	P02452	76	0	NaN	75872000
COL1A1	Collagen alpha-1(I) chain	Unmodified	GPVGPAGKSGDRGETGPA	537.269	TMA_MET	3	1.8368	108.34	79.425	P02452	77	5	11290	200740000
COL1A1	Collagen alpha-1(I) chain	Unmodified	GPVGPAGKSGDRGETGPA	537.269	TMA_MET	3	2.4868	144.33	99.528	P02452	52	3	12592	25620000
COL1A1	Collagen alpha-1(I) chain	Unmodified	GPVGPAGKSGDRGETGPA	805.4	TMA_MET	2	1.195	223.22	162.96	P02452	33	2	11456	6508700
COL1A1	Collagen alpha-1(I) chain	Unmodified	GPVGPAGKSGDRGETGPA	537.269	TMA_NED	3	-0.55578	87.647	49.554	P02452	47	2	9984	119210000
COL1A1	Collagen alpha-1(I) chain	Unmodified	GPVGPAGKSGDRGETGPA	537.269	TMA_NED	3	2.2256	115.31	72.103	P02452	93	6	10916	174440000
COL1A1	Collagen alpha-1(I) chain	Unmodified	GPVGPAGKSGDRGETGPA	537.269	TMA_NED	3	-1.1725	100.41	62.382	P02452	23	1	11503	19717000
COL1A1	Collagen alpha-1(I) chain	Unmodified	GPVGPAGKSGDRGETGPA	537.269	TMA_NED	3	2.4479	105.39	78.065	P02452	51	1	12075	24901000
COL1A1	Collagen alpha-1(I) chain	Oxidation (MP)	GPP(ox (MP))GFPGAVGAKGEAGPQ	805.402	TMA_MET	2	2.0856	119.21	51.144	P02452	20	1	36950	5259000
COL1A1	Collagen alpha-1(I) chain	Unmodified	GPVGPAGKSGDRGETGPA	805.4	TMA_NED	2	3.3437	177.42	127.79	P02452	41	3	10790	5177100
COL1A1	Collagen alpha-1(I) chain	Oxidation (MP)	GPP(ox (MP))GFPGAVGAKGEAGPQ	805.402	TMA_NED	2	6.6285	NaN	NaN	P02452	19	0	NaN	9645200
COL1A2	Collagen alpha-2(I) chain	Unmodified	GPRGDQGPVGRTGEVGA	805.406	TMA_MET	2	-0.4849	144.57	84.665	P08123	22	1	16792	9911800
COL3A1	Collagen alpha-1(III) chain	Deamidation (NQ),3 Oxidation (MP)	GPAGQ(Deamidation (NQ))P(ox (MP))GDKGEGGAP(ox (MP))GLP(ox (MP))	805.868	TMA_NED	2	2.605	89.629	89.629	P02461	57	1	20976	23137000
COL3A1	Collagen alpha-1(III) chain	Deamidation (NQ),3 Oxidation (MP)	GPAGQ(Deamidation (NQ))P(ox (MP))GDKGEGGAP(ox (MP))GLP(ox (MP))	805.868	TMA_MET	2	2.015	90.793	90.793	P02461	59	1	21518	19251000
COL1A1	Collagen alpha-1(I) chain	Deamidation (NQ),3 Oxidation (MP)	GPP(ox (MP))GSAGAP(ox (MP))GKDGLN(Deamidation (NQ))GLP(ox (MP))	805.886	TMA_NED	2	NaN	116.82	116.82	P02452	NaN	1	31896	NaN
COL1A1	Collagen alpha-1(I) chain	Deamidation (NQ),3 Oxidation (MP)	GPP(ox (MP))GSAGAP(ox (MP))GKDGLN(Deamidation (NQ))GLP(ox (MP))	805.886	TMA_NED	2	-0.36948	180.3	180.3	P02452	46	2	30796	91192000
COL1A1	Collagen alpha-1(I) chain	Deamidation (NQ),3 Oxidation (MP)	GPP(ox (MP))GSAGAP(ox (MP))GKDGLN(Deamidation (NQ))GLP(ox (MP))	805.886	TMA_MET	2	-1.3949	195.87	195.87	P02452	45	2	31087	40728000
COL1A1	Collagen alpha-1(I) chain	Deamidation (NQ),3 Oxidation (MP)	GPP(ox (MP))GSAGAP(ox (MP))GKDGLN(Deamidation (NQ))GLP(ox (MP))	805.886	TMA_NED	2	1.3128	91.62	91.62	P02452	51	1	32113	22449000
COL1A1	Collagen alpha-1(I) chain	Deamidation (NQ),3 Oxidation (MP)	GPP(ox (MP))GSAGAP(ox (MP))GKDGLN(Deamidation (NQ))GLP(ox (MP))	805.886	TMA_MET	2	-1.0759	NaN	NaN	P02452	29	0	NaN	14218000
COL1A2	Collagen alpha-2(I) chain	Hydroxyproline,Oxidation (MP)	GP(ox)DGNKGEP(ox (MP))GVVGAVGTA	807.392	TMA_MET	2	-3.7371	134.49	134.49	P08123	33	2	27273	110890000
COL1A2	Collagen alpha-2(I) chain	Hydroxyproline,Oxidation (MP)	GP(ox)DGNKGEP(ox (MP))GVVGAVGTA	807.392	TMA_NED	2	-3.2314	166.04	166.04	P08123	37	1	26928	76860000
COL1A2	Collagen alpha-2(I) chain	Hydroxyproline,Oxidation (MP)	GP(ox)DGNKGEP(ox (MP))GVVGAVGTA	807.392	TMA_MET	2	-0.23743	147.24	147.24	P08123	42	2	29186	49022000
COL1A2	Collagen alpha-2(I) chain	2 Oxidation (MP)	GP(ox (MP))DGNKGEP(ox (MP))GVVGAVGTA	807.392	TMA_MET	2	2.505	107.09	107.09	P08123	20	1	27945	12909000
COL1A2	Collagen alpha-2(I) chain	Hydroxyproline,Oxidation (MP)	GP(ox)DGNKGEP(ox (MP))GVVGAVGTA	807.392	TMA_NED	2	2.8998	NaN	NaN	P08123	34	0	NaN	52579000
COL1A2	Collagen alpha-2(I) chain	2 Oxidation (MP)	GP(ox (MP))DGNKGEP(ox (MP))GVVGAVGTA	807.392	TMA_NED	2	3.2525	NaN	NaN	P08123	5	0	NaN	6347700
COL1A2	Collagen alpha-2(I) chain	2 Hydroxyproline	GFAGEKGP(ox)SGEAGTAGP(ox)P	809.871	TMA_NED	2	0.37758	138.89	138.89	P08123	55	2	24596	86597000
COL1A2	Collagen alpha-2(I) chain	Hydroxyproline,Oxidation (MP)	GFAGEKGP(ox)SGEAGTAGP(ox (MP))P	809.871	TMA_MET	2	-1.9039	143	143	P08123	45	2	25181	79626000
COL1A2	Collagen alpha-2(I) chain	Hydroxyproline,Oxidation (MP)	GPP(ox)GFAGEKGP(ox (MP))SGEAGTA	809.871	TMA_NED	2	-1.2515	89.301	89.301	P08123	26	2	26297	30767000
COL1A2	Collagen alpha-2(I) chain	2 Hydroxyproline	GFAGEKGPSGEAGTAGP(ox)P(ox)	809.871	TMA_MET	2	0.63131	88.021	88.021	P08123	37	1	21413	25557000
COL1A2	Collagen alpha-2(I) chain	2 Hydroxyproline	GFAGEKGPSGEAGTAGP(ox)P(ox)	809.871	TMA_NED	2	1.2669	95.162	95.162	P08123	41	1	20944	22054000
COL1A2	Collagen alpha-2(I) chain	Hydroxyproline,Oxidation (MP)	GPP(ox)GFAGEKGP(ox (MP))SGEAGTA	809.871	TMA_MET	2	-0.23484	NaN	NaN	P08123	34	0	NaN	14264000
COL3A1	Collagen alpha-1(III) chain	Unmodified	GEPGGPGADGVPGKDGPR	540.597	TMA_MET	3	NaN	51.942	30.139	P02461	NaN	1	18099	NaN
COL3A1	Collagen alpha-1(III) chain	Unmodified	GEPGGPGADGVPGKDGPR	540.597	TMA_MET	3	NaN	68.41	36.535	P02461	NaN	1	18320	NaN
COL1A1	Collagen alpha-1(I) chain	3 Hydroxyproline	DGEAGKP(ox)GRP(ox)GERGP(ox)P	542.261	TMA_NED	3	0.91873	NaN	NaN	P02452	3	0	NaN	266610
COL1A1	Collagen alpha-1(I) chain	3 Hydroxyproline	DGEAGKP(ox)GRP(ox)GERGP(ox)P	542.261	TMA_MET	3	-2.5085	112.02	112.02	P02452	35	1	2632	36141000
COL3A1	Collagen alpha-1(III) chain	2 Hydroxyproline,Oxidation (MP)	GQP(ox)GDKGEGGAP(ox)GLP(ox (MP))GIA	813.392	TMA_NED	2	-1.7853	129.74	129.74	P02461	85	3	33448	256190000
COL3A1	Collagen alpha-1(III) chain	2 Hydroxyproline,Oxidation (MP)	GQP(ox)GDKGEGGAP(ox)GLP(ox (MP))GIA	813.392	TMA_MET	2	-2.3106	111.52	111.52	P02461	95	2	33701	170550000
COL3A1	Collagen alpha-1(III) chain	2 Hydroxyproline,Oxidation (MP)	GQP(ox)GDKGEGGAP(ox)GLP(ox (MP))GIA	813.392	TMA_NED	2	4.3296	87.641	87.641	P02461	51	1	35018	23980000
COL3A1	Collagen alpha-1(III) chain	2 Hydroxyproline,Oxidation (MP)	GQP(ox)GDKGEGGAP(ox)GLP(ox (MP))GIA	813.392	TMA_MET	2	0.016942	NaN	NaN	P02461	47	0	NaN	20904000
COL1A1	Collagen alpha-1(I) chain	Hydroxyproline,Oxidation (MP)	GPP(ox)GFP(ox (MP))GAVGAKGEAGPQ	813.4	TMA_NED	2	-2.6384	93.623	93.623	P02452	16	1	36158	19266000
COL1A1	Collagen alpha-1(I) chain	Hydroxyproline,Oxidation (MP)	GPP(ox)GFP(ox (MP))GAVGAKGEAGPQ	813.4	TMA_NED	2	-2.1073	125.28	125.28	P02452	36	2	32327	15460000
COL1A1	Collagen alpha-1(I) chain	Hydroxyproline,Oxidation (MP)	GPP(ox)GFP(ox (MP))GAVGAKGEAGPQ	813.4	TMA_MET	2	-5.5296	NaN	NaN	P02452	50	0	NaN	33556000
COL1A1	Collagen alpha-1(I) chain	Hydroxyproline,Oxidation (MP)	GPP(ox)GFP(ox (MP))GAVGAKGEAGPQ	813.4	TMA_MET	2	-4.4387	NaN	NaN	P02452	27	0	NaN	7508900
COL3A1	Collagen alpha-1(III) chain	3 Oxidation (MP)	GPP(ox (MP))GINGSP(ox (MP))GGKGEM(ox (MP))GPA	814.373	TMA_MET	2	-2.5627	110.38	110.38	P02461	46	1	17732	13389000
COL3A1	Collagen alpha-1(III) chain	3 Oxidation (MP)	GPP(ox (MP))GINGSP(ox (MP))GGKGEM(ox (MP))GPA	814.373	TMA_NED	2	3.1824	137.58	137.58	P02461	28	1	17395	9912300
COL1A2	Collagen alpha-2(I) chain	Hydroxyproline,Oxidation (MP)	FQGPAGEP(ox)GEP(ox (MP))GQTGPA	814.863	TMA_MET	2	-2.049	111.63	111.63	P08123	58	1	32869	662530000
COL1A2	Collagen alpha-2(I) chain	Hydroxyproline,Oxidation (MP)	FQGPAGEP(ox)GEP(ox (MP))GQTGPA	814.863	TMA_NED	2	-2.6609	118.77	118.77	P08123	56	2	32556	414990000
COL3A1	Collagen alpha-1(III) chain	Deamidation (NQ),3 Oxidation (MP)	GPP(ox (MP))GIN(Deamidation (NQ))GSP(ox (MP))GGKGEM(ox (MP))GPA	814.865	TMA_MET	2	-3.5617	152	152	P02461	68	4	19889	68387000
COL3A1	Collagen alpha-1(III) chain	Deamidation (NQ),3 Oxidation (MP)	GPP(ox (MP))GIN(Deamidation (NQ))GSP(ox (MP))GGKGEM(ox (MP))GPA	814.865	TMA_NED	2	0.29231	166.7	166.7	P02461	73	5	19597	44190000
COL3A1	Collagen alpha-1(III) chain	Deamidation (NQ),3 Oxidation (MP)	GPP(ox (MP))GIN(Deamidation (NQ))GSP(ox (MP))GGKGEM(ox (MP))GPA	814.865	TMA_NED	2	-3.3264	128.61	128.61	P02461	37	2	20191	23305000
COL1A2	Collagen alpha-2(I) chain	Hydroxyproline,Oxidation (MP)	FQGPAGEP(ox)GEP(ox (MP))GQTGPA	1628.72	TMA_MET	1	-0.84107	152.32	152.32	P08123	14	1	32646	5987200
COL3A1	Collagen alpha-1(III) chain	Deamidation (NQ),3 Oxidation (MP)	GPP(ox (MP))GIN(Deamidation (NQ))GSP(ox (MP))GGKGEM(ox (MP))GPA	814.865	TMA_MET	2	-5.4884	NaN	NaN	P02461	42	0	NaN	34481000
COL1A2	Collagen alpha-2(I) chain	Hydroxyproline	GP(ox)PGVSGGGYDFGYDGD	816.826	TMA_NED	2	NaN	74.849	57.823	P08123	NaN	1	57788	NaN
COL1A2	Collagen alpha-2(I) chain	Hydroxyproline	GPP(ox)GVSGGGYDFGYDGD	816.826	TMA_NED	2	NaN	97.456	78.325	P08123	NaN	1	57966	NaN
COL1A2	Collagen alpha-2(I) chain	Hydroxyproline	GP(ox)PGVSGGGYDFGYDGD	816.826	TMA_MET	2	-4.197	145.25	128.87	P08123	40	3	57308	9995900
COL1A2	Collagen alpha-2(I) chain	Hydroxyproline	GP(ox)PGVSGGGYDFGYDGD	816.826	TMA_NED	2	2.3495	121.6	101.94	P08123	31	1	57402	8225900
COL1A2	Collagen alpha-2(I) chain	Hydroxyproline	GP(ox)PGVSGGGYDFGYDGD	816.826	TMA_MET	2	-0.62029	140.17	122.36	P08123	30	1	56933	7893900
COL1A1	Collagen alpha-1(I) chain	Hydroxyproline,Oxidation (MP)	GPPGLAGP(ox)PGESGREGAP(ox (MP))	817.892	TMA_NED	2	-2.5475	191.79	191.79	P02452	45	3	26843	46238000
COL1A1	Collagen alpha-1(I) chain	Hydroxyproline,Oxidation (MP)	GPPGLAGP(ox)PGESGREGAP(ox (MP))	817.892	TMA_MET	2	-3.2816	187.44	187.44	P02452	41	3	27296	25820000
COL3A1	Collagen alpha-1(III) chain	Hydroxyproline	GEPGGP(ox)GADGVPGKDGPR	545.929	TMA_NED	3	0.54289	NaN	NaN	P02461	72	0	NaN	10932000
COL3A1	Collagen alpha-1(III) chain	Hydroxyproline	GEP(ox)GGPGADGVPGKDGPR	545.929	TMA_MET	3	1.111	91.317	58.393	P02461	91	3	15646	13672000
COL1A2	Collagen alpha-2(I) chain	Hydroxyproline,2 Oxidation (MP)	P(ox)GKP(ox (MP))GRP(ox (MP))GERGVVGPQ	545.957	TMA_NED	3	1.9518	101.97	101.97	P08123	10	1	3909	6884400
COL1A2	Collagen alpha-2(I) chain	Deamidation (NQ),Hydroxyproline,Oxidation (MP)	GSP(ox)GN(Deamidation (NQ))IGPAGKEGPVGLP(ox (MP))	818.912	TMA_MET	2	NaN	75.483	75.483	P08123	NaN	1	41084	NaN
COL1A2	Collagen alpha-2(I) chain	Deamidation (NQ),Hydroxyproline,Oxidation (MP)	GSP(ox)GN(Deamidation (NQ))IGPAGKEGPVGLP(ox (MP))	818.912	TMA_NED	2	-0.88677	90.476	90.476	P08123	40	1	41552	281140000
COL1A2	Collagen alpha-2(I) chain	Hydroxyproline,Oxidation (MP)	GPAGEP(ox)GEP(ox (MP))GQTGPAGAR	819.379	TMA_NED	2	-1.5576	205.8	205.8	P08123	36	3	11511	12039000
COL1A2	Collagen alpha-2(I) chain	Hydroxyproline,Oxidation (MP)	GPAGEP(ox)GEP(ox (MP))GQTGPAGAR	819.379	TMA_MET	2	-1.5845	191.26	191.26	P08123	28	3	12037	7087800
COL16A1	Collagen alpha-1(XVI) chain	3 Hydroxyproline	GPP(ox)GEP(ox)GTDGAAGKEGP(ox)P	819.866	TMA_MET	2	-1.1801	148.89	148.89	Q07092-2	77	3	13128	6170700
COL16A1	Collagen alpha-1(XVI) chain	3 Hydroxyproline	GPP(ox)GEP(ox)GTDGAAGKEGP(ox)P	819.866	TMA_NED	2	1.9509	135.81	135.81	Q07092-2	65	4	12496	6050600
COL1A2	Collagen alpha-2(I) chain	Deamidation (NQ),Hydroxyproline,Oxidation (MP)	GPAGEP(ox)GEP(ox (MP))GQ(Deamidation (NQ))TGPAGAR	819.871	TMA_NED	2	-2.3192	215.85	215.85	P08123	34	2	13387	19215000
COL1A2	Collagen alpha-2(I) chain	Deamidation (NQ),Hydroxyproline,Oxidation (MP)	GPAGEP(ox)GEP(ox (MP))GQ(Deamidation (NQ))TGPAGAR	819.871	TMA_MET	2	-8.9303	NaN	NaN	P08123	62	0	NaN	20384000
COL14A1	Collagen alpha-1(XIV) chain	3 Oxidation (MP)	GPQGIP(ox (MP))GGVGSP(ox (MP))GRDGSP(ox (MP))	820.387	TMA_NED	2	1.7706	84.169	84.169	Q05707-3	39	1	21432	9808100
COL1A1	Collagen alpha-1(I) chain	2 Oxidation (MP)	GPP(ox (MP))GESGREGAPGAEGSP(ox (MP))	820.861	TMA_MET	2	1.6369	131.69	131.69	P02452	38	2	11354	4996200
COL1A1	Collagen alpha-1(I) chain	2 Oxidation (MP)	GPP(ox (MP))GESGREGAPGAEGSP(ox (MP))	820.861	TMA_NED	2	4.3236	106.17	106.17	P02452	32	1	10673	2584600
COL1A1	Collagen alpha-1(I) chain	Hydroxyproline,2 Oxidation (MP)	GPP(ox)GFP(ox (MP))GAVGAKGEAGP(ox (MP))Q	821.397	TMA_MET	2	-0.48059	112.13	112.13	P02452	48	1	31916	29547000
COL1A1	Collagen alpha-1(I) chain	Hydroxyproline,2 Oxidation (MP)	GPP(ox)GFP(ox (MP))GAVGAKGEAGP(ox (MP))Q	821.397	TMA_NED	2	2.3046	105.2	105.2	P02452	41	2	31535	11383000
COL3A1	Collagen alpha-1(III) chain	Oxidation (MP)	GLAGTAGEP(ox (MP))GRDGNPGSD	822.366	TMA_MET	2	-3.8244	190.78	133.64	P02461	69	1	17393	34508000
COL3A1	Collagen alpha-1(III) chain	Oxidation (MP)	GLAGTAGEP(ox (MP))GRDGNPGSD	822.366	TMA_NED	2	0.42693	166.7	127.52	P02461	48	2	16911	20781000
COL1A2	Collagen alpha-2(I) chain	Hydroxyproline	GPAGKDGRTGHP(ox)GTVGPA	549.945	TMA_MET	3	0.72908	NaN	NaN	P08123	96	0	NaN	273550000
COL1A2	Collagen alpha-2(I) chain	Hydroxyproline	GPAGKDGRTGHP(ox)GTVGPA	549.945	TMA_NED	3	1.381	108.14	57.294	P08123	48	2	3914	478490000
COL1A2	Collagen alpha-2(I) chain	Hydroxyproline	GPAGKDGRTGHP(ox)GTVGPA	549.945	TMA_NED	3	-1.3616	85.362	37.377	P08123	48	2	4303	443320000
COL1A2	Collagen alpha-2(I) chain	Hydroxyproline	GPAGKDGRTGHP(ox)GTVGPA	549.945	TMA_MET	3	2.9226	90.348	41.525	P08123	21	1	4149	293800000
COL1A2	Collagen alpha-2(I) chain	Hydroxyproline	GPAGKDGRTGHP(ox)GTVGPA	824.414	TMA_MET	2	-2.5642	147.24	86.755	P08123	10	1	4295	4717400
COL1A2	Collagen alpha-2(I) chain	Hydroxyproline	GPAGKDGRTGHP(ox)GTVGPA	824.414	TMA_NED	2	-1.7369	172.76	106.91	P08123	9	1	4182	4582800
COL1A2	Collagen alpha-2(I) chain	Hydroxyproline	GPAGKDGRTGHP(ox)GTVGPA	824.414	TMA_NED	2	0.67972	111.79	64.234	P08123	10	1	3870	3205300
COL1A2	Collagen alpha-2(I) chain	Hydroxyproline	GPAGKDGRTGHP(ox)GTVGPA	824.414	TMA_MET	2	0.77108	NaN	NaN	P08123	10	0	NaN	2491000
COL1A1	Collagen alpha-1(I) chain	3 Oxidation (MP)	GPP(ox (MP))GESGREGAP(ox (MP))GAEGSP(ox (MP))	828.858	TMA_NED	2	1.8627	176.87	176.87	P02452	72	4	5978	8931200
COL1A1	Collagen alpha-1(I) chain	3 Oxidation (MP)	GPP(ox (MP))GESGREGAP(ox (MP))GAEGSP(ox (MP))	828.858	TMA_MET	2	0.94587	163.51	163.51	P02452	73	3	6274	6690300
COL1A2	Collagen alpha-2(I) chain	Unmodified	GPSGEEGKRGPNGEAGSA	552.924	TMA_MET	3	0.68572	69.485	26.572	P08123	71	1	3317	176130000
COL1A2	Collagen alpha-2(I) chain	Unmodified	GPSGEEGKRGPNGEAGSA	552.924	TMA_NED	3	-0.83678	59.502	26.142	P08123	61	1	3149	115390000
COL1A2	Collagen alpha-2(I) chain	Unmodified	GPSGEEGKRGPNGEAGSA	828.882	TMA_MET	2	-2.6598	167.03	103.08	P08123	31	1	3320	5164500
COL1A2	Collagen alpha-2(I) chain	Unmodified	GPSGEEGKRGPNGEAGSA	828.882	TMA_NED	2	-1.725	153.39	83.941	P08123	26	1	2931	2902300
COL1A1	Collagen alpha-1(I) chain	Oxidation (MP)	GSKGDTGAKGEP(ox (MP))GPVGVQ	828.913	TMA_NED	2	-0.7349	126.16	92.27	P02452	28	1	8737	3515200
COL1A1	Collagen alpha-1(I) chain	Oxidation (MP)	GSKGDTGAKGEP(ox (MP))GPVGVQ	828.913	TMA_MET	2	-1.4048	NaN	NaN	P02452	28	0	NaN	3016200
COL1A2	Collagen alpha-2(I) chain	Deamidation (NQ)	GPSGEEGKRGPN(Deamidation (NQ))GEAGSA	829.374	TMA_MET	2	-1.748	278.16	184.55	P08123	9	1	4164	28193000
COL1A2	Collagen alpha-2(I) chain	Deamidation (NQ)	GPSGEEGKRGPN(Deamidation (NQ))GEAGSA	829.374	TMA_NED	2	-2.1878	319.64	194.74	P08123	9	1	4068	13296000
COL1A1	Collagen alpha-1(I) chain	3 Oxidation (MP)	FQGPPGEP(ox (MP))GEP(ox (MP))GASGPM(ox (MP))	830.351	TMA_MET	2	-0.5071	135.99	135.99	P02452	38	1	34953	105150000
COL1A1	Collagen alpha-1(I) chain	3 Oxidation (MP)	FQGPPGEP(ox (MP))GEP(ox (MP))GASGPM(ox (MP))	830.351	TMA_NED	2	1.6548	119.45	119.45	P02452	30	1	34826	38980000
COL3A1	Collagen alpha-1(III) chain	Hydroxyproline,Oxidation (MP)	GLAGTAGEP(ox)GRDGNP(ox (MP))GSD	830.364	TMA_MET	2	-2.498	193.28	193.28	P02461	36	3	13314	27445000
COL3A1	Collagen alpha-1(III) chain	Hydroxyproline,Oxidation (MP)	GLAGTAGEP(ox)GRDGNP(ox (MP))GSD	830.364	TMA_MET	2	-4.3349	194.86	194.86	P02461	37	2	13710	23200000
COL3A1	Collagen alpha-1(III) chain	Hydroxyproline,Oxidation (MP)	GLAGTAGEP(ox)GRDGNP(ox (MP))GSD	830.364	TMA_NED	2	-1.4535	164.56	164.56	P02461	33	1	12822	36984000
COL3A1	Collagen alpha-1(III) chain	Hydroxyproline,Oxidation (MP)	GLAGTAGEP(ox)GRDGNP(ox (MP))GSD	830.364	TMA_NED	2	-3.1146	177.42	177.42	P02461	37	3	13249	30183000
COL5A1	Collagen alpha-1(V) chain	Deamidation (NQ),2 Hydroxyproline	GPP(ox)GEP(ox)GPAGQ(Deamidation (NQ))DGPPGDK	831.866	TMA_NED	2	2.7244	124.42	124.42	P20908	46	1	14883	51192000
COL5A1	Collagen alpha-1(V) chain	Deamidation (NQ),2 Hydroxyproline	GPP(ox)GEP(ox)GPAGQ(Deamidation (NQ))DGPPGDK	831.866	TMA_NED	2	3.7552	153.95	153.95	P20908	45	2	13858	24166000
COL5A1	Collagen alpha-1(V) chain	Deamidation (NQ),2 Hydroxyproline	GPP(ox)GEP(ox)GPAGQ(Deamidation (NQ))DGPPGDK	831.866	TMA_MET	2	1.7907	146.16	146.16	P20908	27	1	14228	20081000
COL5A1	Collagen alpha-1(V) chain	2 Hydroxyproline,Oxidation (MP)	GPVGEQGLP(ox)GSP(ox)GPDGP(ox (MP))P	831.884	TMA_NED	2	2.4167	133.42	133.42	P20908	42	1	37337	20269000
COL1A2	Collagen alpha-2(I) chain	Hydroxyproline	GNIGPAGKEGPVGLP(ox)GID	832.436	TMA_NED	2	3.9831	116.98	69.087	P08123	40	2	51846	20524000
COL5A1;COL11A1	Collagen alpha-1(V) chain;Collagen alpha-1(XI) chain	2 Hydroxyproline,2 Oxidation (MP)	GPVGFP(ox)GDP(ox)GPP(ox (MP))GEP(ox (MP))GPA	833.373	TMA_NED	2	2.26	121.5	121.5	P20908	29	1	44501	9297300
COL5A1;COL11A1	Collagen alpha-1(V) chain;Collagen alpha-1(XI) chain	Hydroxyproline,3 Oxidation (MP)	GPVGFP(ox)GDP(ox (MP))GPP(ox (MP))GEP(ox (MP))GPA	833.373	TMA_MET	2	-1.8222	139.43	139.43	P20908	37	1	44270	8045800
COL5A2	Collagen alpha-2(V) chain	3 Oxidation (MP)	GKP(ox (MP))GDQGVP(ox (MP))GDP(ox (MP))GAVGPL	833.408	TMA_NED	2	1.7436	124.21	124.21	P05997	25	2	36423	30268000
COL5A2	Collagen alpha-2(V) chain	3 Oxidation (MP)	GKP(ox (MP))GDQGVP(ox (MP))GDP(ox (MP))GAVGPL	833.408	TMA_MET	2	1.1635	110.98	110.98	P05997	27	1	36496	15211000
COL1A2	Collagen alpha-2(I) chain	Oxidation (MP)	GDQGPVGRTGEVGAVGP(ox (MP))P	833.413	TMA_MET	2	-0.5985	88.224	34.219	P08123	36	1	31902	62586000
COL1A2	Collagen alpha-2(I) chain	Oxidation (MP)	GDQGPVGRTGEVGAVGP(ox (MP))P	833.413	TMA_NED	2	1.7863	NaN	NaN	P08123	36	0	NaN	55668000
COL3A1	Collagen alpha-1(III) chain	Hydroxyproline,2 Oxidation (MP)	GPAGQP(ox)GDKGEGGAP(ox (MP))GLP(ox (MP))G	833.887	TMA_MET	2	0.73007	120.53	120.53	P02461	41	1	18234	10797000
COL3A1	Collagen alpha-1(III) chain	Hydroxyproline,2 Oxidation (MP)	GPAGQP(ox)GDKGEGGAP(ox (MP))GLP(ox (MP))G	833.887	TMA_NED	2	1.1756	NaN	NaN	P02461	24	0	NaN	4956300
COL3A1	Collagen alpha-1(III) chain	3 Hydroxyproline	GEP(ox)GGP(ox)GADGVP(ox)GKDGPR	556.592	TMA_MET	3	-0.49349	NaN	NaN	P02461	59	0	NaN	3575300
COL3A1	Collagen alpha-1(III) chain	3 Hydroxyproline	GEP(ox)GGP(ox)GADGVP(ox)GKDGPR	556.592	TMA_NED	3	-0.21555	82.482	82.482	P02461	53	1	6373	3542500
COL1A1	Collagen alpha-1(I) chain	Hydroxyproline,Oxidation (MP)	GEAGKP(ox)GEQGVPGDLGAP(ox (MP))	834.397	TMA_MET	2	-3.7073	88.224	88.224	P02452	77	1	29033	248420000
COL1A1	Collagen alpha-1(I) chain	Hydroxyproline,Oxidation (MP)	GEAGKP(ox)GEQGVPGDLGAP(ox (MP))	834.397	TMA_NED	2	-0.73891	NaN	NaN	P02452	75	0	NaN	137920000
COL1A1	Collagen alpha-1(I) chain	Deamidation (NQ),Hydroxyproline,Oxidation (MP)	GEAGKP(ox)GEQ(Deamidation (NQ))GVPGDLGAP(ox (MP))	834.889	TMA_NED	2	-3.4244	81.805	81.805	P02452	62	1	32179	86148000
COL1A1	Collagen alpha-1(I) chain	Deamidation (NQ),Hydroxyproline,Oxidation (MP)	GEAGKP(ox)GEQ(Deamidation (NQ))GVPGDLGAP(ox (MP))	834.889	TMA_NED	2	-2.0057	100.08	100.08	P02452	70	3	32927	66079000
COL1A1	Collagen alpha-1(I) chain	Deamidation (NQ),Hydroxyproline,Oxidation (MP)	GEAGKP(ox)GEQ(Deamidation (NQ))GVPGDLGAP(ox (MP))	834.889	TMA_MET	2	-2.0046	111.98	111.98	P02452	56	2	31768	65880000
COL1A1	Collagen alpha-1(I) chain	Deamidation (NQ),Hydroxyproline,Oxidation (MP)	GEAGKP(ox)GEQ(Deamidation (NQ))GVPGDLGAP(ox (MP))	834.889	TMA_MET	2	-1.0295	113.59	113.59	P02452	62	2	33239	57625000
COL1A1	Collagen alpha-1(I) chain	Deamidation (NQ),2 Hydroxyproline	GEAGKP(ox)GEQ(Deamidation (NQ))GVPGDLGAP(ox)	834.889	TMA_NED	2	0.84428	117.67	117.67	P02452	57	2	30586	49864000
COL1A1	Collagen alpha-1(I) chain	Deamidation (NQ),Hydroxyproline,Oxidation (MP)	GEAGKP(ox)GEQ(Deamidation (NQ))GVPGDLGAP(ox (MP))	834.889	TMA_NED	2	-0.48034	104.03	104.03	P02452	44	2	31529	43766000
COL1A1	Collagen alpha-1(I) chain	Deamidation (NQ),Hydroxyproline,Oxidation (MP)	GEAGKP(ox)GEQ(Deamidation (NQ))GVPGDLGAP(ox (MP))	834.889	TMA_MET	2	-3.5261	NaN	NaN	P02452	54	0	NaN	82717000
COL1A1	Collagen alpha-1(I) chain	Deamidation (NQ),2 Hydroxyproline	GEAGKP(ox)GEQ(Deamidation (NQ))GVPGDLGAP(ox)	834.889	TMA_MET	2	-1.676	NaN	NaN	P02452	43	0	NaN	47514000
COL6A1	Collagen alpha-1(VI) chain	Deamidation (NQ),2 Hydroxyproline,Oxidation (MP)	GPAGN(Deamidation (NQ))GTEGFP(ox)GFP(ox)GYP(ox (MP))	835.852	TMA_NED	2	3.9287	97.734	97.734	P12109	49	2	65077	4268500
COL6A1	Collagen alpha-1(VI) chain	Deamidation (NQ),2 Hydroxyproline,Oxidation (MP)	GPAGN(Deamidation (NQ))GTEGFP(ox)GFP(ox)GYP(ox (MP))	835.852	TMA_MET	2	2.4978	NaN	NaN	P12109	56	0	NaN	2840700
COL1A1	Collagen alpha-1(I) chain	Deamidation (NQ),Oxidation (MP)	GPSGEP(ox (MP))GKQ(Deamidation (NQ))GPSGASGER	557.924	TMA_MET	3	2.0195	NaN	NaN	P02452	102	0	NaN	123030000
COL1A1	Collagen alpha-1(I) chain	Deamidation (NQ),Oxidation (MP)	GPSGEP(ox (MP))GKQ(Deamidation (NQ))GPSGASGER	557.924	TMA_NED	3	-2.0074	86.479	53.929	P02452	41	1	4201	76153000
COL1A2	Collagen alpha-2(I) chain	Hydroxyproline,Oxidation (MP)	GPRGEVGLP(ox)GLSGPVGP(ox (MP))P	837.944	TMA_NED	2	-0.7883	105.17	105.17	P08123	51	2	52781	19928000
COL5A1	Collagen alpha-1(V) chain	Oxidation (MP)	GPP(ox (MP))GEVIQPLPIQASR	837.962	TMA_MET	2	NaN	74.326	50.34	P20908	NaN	1	50577	NaN
COL5A1	Collagen alpha-1(V) chain	Oxidation (MP)	GPP(ox (MP))GEVIQPLPIQASR	837.962	TMA_MET	2	NaN	87.618	37.326	P20908	NaN	1	51332	NaN
COL5A1	Collagen alpha-1(V) chain	Oxidation (MP)	GPP(ox (MP))GEVIQPLPIQASR	837.962	TMA_NED	2	1.5839	147.71	107.12	P20908	30	2	50508	15171000
COL5A1	Collagen alpha-1(V) chain	Oxidation (MP)	GPP(ox (MP))GEVIQPLPIQASR	837.962	TMA_MET	2	2.6961	128.85	92.01	P20908	48	4	50768	4729000
COL1A1	Collagen alpha-1(I) chain	4 Oxidation (MP)	FQGP(ox (MP))PGEP(ox (MP))GEP(ox (MP))GASGPM(ox (MP))	838.349	TMA_NED	2	-3.6026	126.66	126.66	P02452	61	2	31153	57323000
COL1A1	Collagen alpha-1(I) chain	4 Oxidation (MP)	FQGP(ox (MP))PGEP(ox (MP))GEP(ox (MP))GASGPM(ox (MP))	838.349	TMA_MET	2	-4.8844	NaN	NaN	P02452	63	0	NaN	86085000
COL1A1	Collagen alpha-1(I) chain	2 Oxidation (MP)	GERGGP(ox (MP))GSRGFP(ox (MP))GADGVA	838.393	TMA_NED	2	1.6529	206.45	206.45	P02452	52	2	21503	24785000
COL1A1	Collagen alpha-1(I) chain	Hydroxyproline,Oxidation (MP)	GERGGP(ox)GSRGFP(ox (MP))GADGVA	838.393	TMA_NED	2	-4.361	145.41	145.41	P02452	35	1	20215	13346000
COL1A1	Collagen alpha-1(I) chain	Hydroxyproline,Oxidation (MP)	GERGGP(ox)GSRGFP(ox (MP))GADGVA	838.393	TMA_MET	2	-0.55808	115.12	115.12	P02452	54	1	22114	10908000
COL1A1	Collagen alpha-1(I) chain	Hydroxyproline,Oxidation (MP)	GERGGP(ox)GSRGFP(ox (MP))GADGVA	838.393	TMA_MET	2	-5.327	NaN	NaN	P02452	29	0	NaN	16581000
COL5A1	Collagen alpha-1(V) chain	Deamidation (NQ),2 Oxidation (MP)	GPIGQ(Deamidation (NQ))P(ox (MP))GPSGADGEP(ox (MP))GPR	839.887	TMA_NED	2	2.1136	92.039	92.039	P20908	22	1	22456	9543200
COL5A1	Collagen alpha-1(V) chain	Deamidation (NQ),2 Oxidation (MP)	GPIGQ(Deamidation (NQ))P(ox (MP))GPSGADGEPGP(ox (MP))R	839.887	TMA_MET	2	0.74107	154.28	154.28	P20908	25	1	23123	4875300
COL3A1	Collagen alpha-1(III) chain	4 Oxidation (MP)	GLP(ox (MP))GTGGPP(ox (MP))GENGKP(ox (MP))GEP(ox (MP))	841.387	TMA_MET	2	-1.8615	139.28	139.28	P02461	56	3	18059	23005000
COL3A1	Collagen alpha-1(III) chain	2 Hydroxyproline,2 Oxidation (MP)	GLP(ox)GTGGPP(ox)GENGKP(ox (MP))GEP(ox (MP))	841.387	TMA_NED	2	0.32741	118.37	118.37	P02461	46	3	17280	20502000
COL1A1	Collagen alpha-1(I) chain	Hydroxyproline,2 Oxidation (MP)	GPKGSP(ox)GEAGRP(ox (MP))GEAGLP(ox (MP))	841.411	TMA_NED	2	-1.1631	121.45	121.45	P02452	22	1	11597	6263700
COL1A1	Collagen alpha-1(I) chain	Hydroxyproline,2 Oxidation (MP)	GPKGSP(ox)GEAGRP(ox (MP))GEAGLP(ox (MP))	841.411	TMA_MET	2	-0.98166	155.08	155.08	P02452	27	2	12254	4564100
COL3A1	Collagen alpha-1(III) chain	2 Oxidation (MP)	GPQGLP(ox (MP))GLAGTAGEP(ox (MP))GRD	841.411	TMA_NED	2	NaN	90.731	90.731	P02461	NaN	1	37535	NaN
COL3A1	Collagen alpha-1(III) chain	Deamidation (NQ),3 Hydroxyproline,Oxidation (MP)	GLP(ox)GTGGPP(ox)GEN(Deamidation (NQ))GKP(ox)GEP(ox (MP))	841.879	TMA_MET	2	-2.7287	107.46	107.46	P02461	73	1	19527	23164000
COL3A1	Collagen alpha-1(III) chain	Deamidation (NQ),3 Hydroxyproline,Oxidation (MP)	GLP(ox)GTGGPP(ox)GEN(Deamidation (NQ))GKP(ox)GEP(ox (MP))	841.879	TMA_NED	2	-1.3896	103.11	103.11	P02461	82	3	18806	19407000
COL5A2	Collagen alpha-2(V) chain	2 Oxidation (MP)	GPVGAP(ox (MP))GDAGQRGDP(ox (MP))GSR	561.6	TMA_MET	3	2.15	NaN	NaN	P05997	34	0	NaN	18431000
COL5A2	Collagen alpha-2(V) chain	2 Oxidation (MP)	GPVGAP(ox (MP))GDAGQRGDP(ox (MP))GSR	561.6	TMA_NED	3	0.73414	106.35	106.35	P05997	16	1	4363	38276000
COL8A1	Collagen alpha-1(VIII) chain;Vastatin	Unmodified	LTAPFPPVGAPVKFNK	561.659	TMA_NED	3	-0.49908	88.282	70.793	P27658	33	2	56676	14654000
COL1A1	Collagen alpha-1(I) chain	3 Oxidation (MP)	GEAGKP(ox (MP))GEQGVP(ox (MP))GDLGAP(ox (MP))	842.395	TMA_NED	2	-2.3308	95.183	95.183	P02452	67	2	23032	859190000
COL1A1	Collagen alpha-1(I) chain	3 Oxidation (MP)	GEAGKP(ox (MP))GEQGVP(ox (MP))GDLGAP(ox (MP))	842.395	TMA_MET	2	-3.7887	89.433	89.433	P02452	100	1	23501	750110000
COL3A1	Collagen alpha-1(III) chain	3 Oxidation (MP)	GPP(ox (MP))GTSGHPGSP(ox (MP))GSP(ox (MP))GYQ	842.864	TMA_MET	2	-2.0228	110.93	110.93	P02461	23	1	13003	4636000
COL3A1	Collagen alpha-1(III) chain	3 Oxidation (MP)	GPP(ox (MP))GTSGHPGSP(ox (MP))GSP(ox (MP))GYQ	842.864	TMA_NED	2	-1.0257	102.4	102.4	P02461	28	1	12664	4049400
COL1A1	Collagen alpha-1(I) chain	Deamidation (NQ),3 Oxidation (MP)	GEAGKP(ox (MP))GEQ(Deamidation (NQ))GVP(ox (MP))GDLGAP(ox (MP))	842.887	TMA_MET	2	-1.8006	124.42	124.42	P02452	114	1	28134	51268000
COL1A1	Collagen alpha-1(I) chain	Deamidation (NQ),3 Oxidation (MP)	GEAGKP(ox (MP))GEQ(Deamidation (NQ))GVP(ox (MP))GDLGAP(ox (MP))	842.887	TMA_MET	2	-1.2668	131.66	131.66	P02452	57	1	25240	48784000
COL1A1	Collagen alpha-1(I) chain	Deamidation (NQ),3 Oxidation (MP)	GEAGKP(ox (MP))GEQ(Deamidation (NQ))GVP(ox (MP))GDLGAP(ox (MP))	842.887	TMA_NED	2	1.9126	92.75	92.75	P02452	37	2	28116	33709000
COL1A1	Collagen alpha-1(I) chain	Deamidation (NQ),3 Oxidation (MP)	GEAGKP(ox (MP))GEQ(Deamidation (NQ))GVP(ox (MP))GDLGAP(ox (MP))	842.887	TMA_NED	2	-0.85206	93.649	93.649	P02452	55	1	25898	31467000
COL1A1	Collagen alpha-1(I) chain	Deamidation (NQ),3 Oxidation (MP)	GEAGKP(ox (MP))GEQ(Deamidation (NQ))GVP(ox (MP))GDLGAP(ox (MP))	842.887	TMA_MET	2	0.20533	90.931	90.931	P02452	39	1	28594	25167000
COL1A1	Collagen alpha-1(I) chain	Deamidation (NQ),3 Oxidation (MP)	GEAGKP(ox (MP))GEQ(Deamidation (NQ))GVP(ox (MP))GDLGAP(ox (MP))	842.887	TMA_MET	2	-1.9544	NaN	NaN	P02452	43	0	NaN	27929000
COL1A1	Collagen alpha-1(I) chain	Deamidation (NQ),3 Oxidation (MP)	GEAGKP(ox (MP))GEQ(Deamidation (NQ))GVP(ox (MP))GDLGAP(ox (MP))	842.887	TMA_NED	2	-4.1631	NaN	NaN	P02452	88	0	NaN	43259000
COL1A1	Collagen alpha-1(I) chain	Deamidation (NQ),3 Oxidation (MP)	GEAGKP(ox (MP))GEQ(Deamidation (NQ))GVP(ox (MP))GDLGAP(ox (MP))	842.887	TMA_NED	2	-0.59988	NaN	NaN	P02452	48	0	NaN	59711000
COL1A1	Collagen alpha-1(I) chain	Deamidation (NQ),3 Oxidation (MP)	GEAGKP(ox (MP))GEQ(Deamidation (NQ))GVP(ox (MP))GDLGAP(ox (MP))	842.887	TMA_NED	2	1.652	NaN	NaN	P02452	38	0	NaN	33439000
COL1A1	Collagen alpha-1(I) chain	Oxidation (MP)	GPKGADGSP(ox (MP))GKDGVRGLT	562.292	TMA_MET	3	1.5393	NaN	NaN	P02452	24	0	NaN	2960300
COL1A1	Collagen alpha-1(I) chain	Oxidation (MP)	GPKGADGSP(ox (MP))GKDGVRGLT	562.292	TMA_NED	3	3.0959	87.49	57.074	P02452	62	1	10998	12442000
COL1A1	Collagen alpha-1(I) chain	Oxidation (MP)	GPKGADGSP(ox (MP))GKDGVRGLT	562.292	TMA_NED	3	4.4117	106.57	74.006	P02452	44	2	12066	10593000
COL1A2	Collagen alpha-2(I) chain	Hydroxyproline,Oxidation (MP)	GFQGPAGEP(ox)GEP(ox (MP))GQTGPA	843.374	TMA_NED	2	-2.1793	87.442	87.442	P08123	25	1	35168	22140000
COL1A2	Collagen alpha-2(I) chain	Hydroxyproline,Oxidation (MP)	GFQGPAGEP(ox)GEP(ox (MP))GQTGPA	843.374	TMA_MET	2	-4.7597	NaN	NaN	P08123	27	0	NaN	32235000
COL1A2	Collagen alpha-2(I) chain	Deamidation (NQ),3 Hydroxyproline	GAP(ox)GENGTP(ox)GQ(Deamidation (NQ))TGARGLP(ox)	843.39	TMA_NED	2	NaN	80.312	80.312	P08123	NaN	1	20041	NaN
COL1A2	Collagen alpha-2(I) chain	Deamidation (NQ),3 Hydroxyproline	GAP(ox)GENGTP(ox)GQ(Deamidation (NQ))TGARGLP(ox)	843.39	TMA_NED	2	-3.9435	129.54	129.54	P08123	40	3	20247	33705000
COL1A2	Collagen alpha-2(I) chain	Deamidation (NQ),3 Hydroxyproline	GAP(ox)GENGTP(ox)GQ(Deamidation (NQ))TGARGLP(ox)	843.39	TMA_MET	2	-4.5493	NaN	NaN	P08123	32	0	NaN	48385000
COL1A2	Collagen alpha-2(I) chain	2 Deamidation (NQ),Hydroxyproline,2 Oxidation (MP)	GAP(ox)GEN(Deamidation (NQ))GTP(ox (MP))GQ(Deamidation (NQ))TGARGLP(ox (MP))	843.882	TMA_NED	2	-0.8891	94.191	94.191	P08123	21	2	21622	14871000
COL1A2	Collagen alpha-2(I) chain	2 Deamidation (NQ),Hydroxyproline,2 Oxidation (MP)	GAP(ox)GEN(Deamidation (NQ))GTP(ox (MP))GQ(Deamidation (NQ))TGARGLP(ox (MP))	843.882	TMA_MET	2	1.8095	115.57	115.57	P08123	40	2	22878	13255000
COL1A2	Collagen alpha-2(I) chain	2 Deamidation (NQ),Hydroxyproline,2 Oxidation (MP)	GAP(ox)GEN(Deamidation (NQ))GTP(ox (MP))GQ(Deamidation (NQ))TGARGLP(ox (MP))	843.882	TMA_MET	2	-1.73	123.95	123.95	P08123	29	1	22180	8361800
COL1A2	Collagen alpha-2(I) chain	2 Deamidation (NQ),Hydroxyproline,2 Oxidation (MP)	GAP(ox)GEN(Deamidation (NQ))GTP(ox (MP))GQ(Deamidation (NQ))TGARGLP(ox (MP))	843.882	TMA_NED	2	4.7525	NaN	NaN	P08123	42	0	NaN	16324000
COL5A1	Collagen alpha-1(V) chain	2 Hydroxyproline	GP(ox)P(ox)GEVIQPLPIQASR	845.96	TMA_NED	2	2.4939	111.52	111.52	P20908	19	3	49132	5703800
COL6A1	Collagen alpha-1(VI) chain	2 Hydroxyproline	GREGPVGVP(ox)GDP(ox)GEAGPI	846.913	TMA_NED	2	0.60111	120.9	120.9	P12109	28	3	40185	44713000
COL6A1	Collagen alpha-1(VI) chain	Hydroxyproline,Oxidation (MP)	GREGPVGVP(ox)GDP(ox (MP))GEAGPI	846.913	TMA_MET	2	-2.6856	147.7	147.7	P12109	33	1	39970	24539000
COL3A1	Collagen alpha-1(III) chain	2 Oxidation (MP)	GPNGIP(ox (MP))GEKGPAGERGAP(ox (MP))	564.948	TMA_MET	3	-0.71831	NaN	NaN	P02461	94	0	NaN	177300000
COL3A1	Collagen alpha-1(III) chain	2 Oxidation (MP)	GPNGIP(ox (MP))GEKGPAGERGAP(ox (MP))	564.948	TMA_NED	3	0.49461	93.768	93.768	P02461	68	2	15667	278600000
COL3A1	Collagen alpha-1(III) chain	Hydroxyproline,Oxidation (MP)	GPNGIP(ox)GEKGPAGERGAP(ox (MP))	846.919	TMA_NED	2	-1.0666	136.38	136.38	P02461	18	1	15675	5686200
COL3A1	Collagen alpha-1(III) chain	Hydroxyproline,Oxidation (MP)	GPNGIP(ox)GEKGPAGERGAP(ox (MP))	846.919	TMA_MET	2	-5.1724	NaN	NaN	P02461	26	0	NaN	6529600
COL1A2	Collagen alpha-2(I) chain	2 Hydroxyproline	GSP(ox)GNIGPAGKEGPVGLP(ox)G	846.931	TMA_MET	2	1.5801	111.98	111.98	P08123	39	2	37733	43606000
COL1A2	Collagen alpha-2(I) chain	2 Hydroxyproline	GSP(ox)GNIGPAGKEGPVGLP(ox)G	846.931	TMA_NED	2	4.4032	NaN	NaN	P08123	28	0	NaN	20209000
COL1A1	Collagen alpha-1(I) chain	3 Oxidation (MP)	GPTGARGAP(ox (MP))GDRGEP(ox (MP))GPP(ox (MP))	565.268	TMA_MET	3	4.2214	88.319	88.319	P02452	152	2	5763	16766000
COL1A1	Collagen alpha-1(I) chain	3 Oxidation (MP)	GPTGARGAP(ox (MP))GDRGEP(ox (MP))GP(ox (MP))P	565.268	TMA_NED	3	4.1578	88.133	88.133	P02452	126	2	4841	11095000
COL3A1	Collagen alpha-1(III) chain	Deamidation (NQ),2 Hydroxyproline	GPN(Deamidation (NQ))GIP(ox)GEKGPAGERGAP(ox)	565.276	TMA_NED	3	1.7941	101.67	101.67	P02461	96	2	17158	418510000
COL3A1	Collagen alpha-1(III) chain	Deamidation (NQ),2 Hydroxyproline	GPN(Deamidation (NQ))GIP(ox)GEKGPAGERGAP(ox)	565.276	TMA_MET	3	1.1079	115.98	115.98	P02461	75	1	17711	232990000
COL3A1	Collagen alpha-1(III) chain	Deamidation (NQ),2 Hydroxyproline	GPN(Deamidation (NQ))GIP(ox)GEKGPAGERGAP(ox)	565.276	TMA_NED	3	1.3886	101.05	101.05	P02461	55	1	18505	47359000
COL3A1	Collagen alpha-1(III) chain	Deamidation (NQ),2 Hydroxyproline	GPN(Deamidation (NQ))GIP(ox)GEKGPAGERGAP(ox)	565.276	TMA_MET	3	0.95644	87.85	87.85	P02461	53	1	19104	29950000
COL3A1	Collagen alpha-1(III) chain	Deamidation (NQ),2 Hydroxyproline	GPN(Deamidation (NQ))GIP(ox)GEKGPAGERGAP(ox)	847.411	TMA_NED	2	1.3849	133.48	133.48	P02461	45	3	17325	13879000
COL3A1	Collagen alpha-1(III) chain	Deamidation (NQ),2 Hydroxyproline	GPN(Deamidation (NQ))GIP(ox)GEKGPAGERGAP(ox)	847.411	TMA_MET	2	0.13646	133.15	133.15	P02461	42	3	17797	7024600
COL3A1	Collagen alpha-1(III) chain	Deamidation (NQ),2 Hydroxyproline	GPN(Deamidation (NQ))GIP(ox)GEKGPAGERGAP(ox)	847.411	TMA_MET	2	0.49478	89.959	89.959	P02461	17	1	18574	4432200
COL1A1	Collagen alpha-1(I) chain	2 Hydroxyproline	GPQGFQGPPGEP(ox)GEP(ox)GAS	849.374	TMA_NED	2	0.093882	84.169	84.169	P02452	18	1	36847	9920200
COL1A1	Collagen alpha-1(I) chain	Hydroxyproline,Oxidation (MP)	GPQGFQGPPGEP(ox)GEP(ox (MP))GAS	849.374	TMA_MET	2	-1.6588	88.803	88.803	P02452	22	1	36758	9133100
COL3A1	Collagen alpha-1(III) chain	2 Oxidation (MP)	GESGKP(ox (MP))GANGLSGERGP(ox (MP))P	566.94	TMA_MET	3	0.084722	128.59	128.59	P02461	64	2	10742	12636000
COL3A1	Collagen alpha-1(III) chain	Hydroxyproline,Oxidation (MP)	GESGKP(ox)GANGLSGERGP(ox (MP))P	566.94	TMA_NED	3	-1.0591	94.387	94.387	P02461	59	1	10056	11583000
COL6A3	Collagen alpha-3(VI) chain	Unmodified	FVPEAGSRLDQRVPQ	566.969	TMA_NED	3	2.9945	99.941	76.544	P12111-4	34	1	35480	40723000
COL3A1	Collagen alpha-1(III) chain	Deamidation (NQ),2 Hydroxyproline	GESGKP(ox)GAN(Deamidation (NQ))GLSGERGP(ox)P	567.268	TMA_MET	3	NaN	99.413	99.413	P02461	NaN	1	12141	NaN
COL3A1	Collagen alpha-1(III) chain	Deamidation (NQ),2 Hydroxyproline	GESGKP(ox)GAN(Deamidation (NQ))GLSGERGP(ox)P	567.268	TMA_NED	3	0.033617	126.42	126.42	P02461	64	1	11465	16920000
COL3A1	Collagen alpha-1(III) chain	Deamidation (NQ),2 Hydroxyproline	GESGKP(ox)GAN(Deamidation (NQ))GLSGERGP(ox)P	567.268	TMA_NED	3	2.251	109.87	109.87	P02461	45	2	12271	16465000
COL1A1	Collagen alpha-1(I) chain	2 Hydroxyproline,2 Oxidation (MP)	GAP(ox)GLQGM(ox (MP))P(ox)GERGAAGLP(ox (MP))	850.407	TMA_NED	2	-1.1434	132.79	132.79	P02452	64	3	30680	166930000
COL1A1	Collagen alpha-1(I) chain	2 Hydroxyproline,2 Oxidation (MP)	GAP(ox)GLQGM(ox (MP))P(ox)GERGAAGLP(ox (MP))	850.407	TMA_MET	2	-3.2425	113.24	113.24	P02452	62	2	30515	149610000
COL3A1	Collagen alpha-1(III) chain	Hydroxyproline,3 Oxidation (MP)	GPP(ox)GTSGHP(ox (MP))GSP(ox (MP))GSP(ox (MP))GYQ	850.861	TMA_MET	2	-3.7105	118.48	118.48	P02461	23	1	10044	4164900
COL3A1	Collagen alpha-1(III) chain	Hydroxyproline,3 Oxidation (MP)	GPP(ox)GTSGHP(ox (MP))GSP(ox (MP))GSP(ox (MP))GYQ	850.861	TMA_NED	2	-2.7693	133.05	133.05	P02461	23	2	9346	3660800
COL1A1	Collagen alpha-1(I) chain	Deamidation (NQ),2 Hydroxyproline,2 Oxidation (MP)	GAP(ox)GLQ(Deamidation (NQ))GM(ox (MP))P(ox)GERGAAGLP(ox (MP))	850.899	TMA_NED	2	-3.3203	121.66	121.66	P02452	55	2	32398	38010000
COL1A1	Collagen alpha-1(I) chain	Deamidation (NQ),2 Hydroxyproline,2 Oxidation (MP)	GAP(ox)GLQ(Deamidation (NQ))GM(ox (MP))P(ox)GERGAAGLP(ox (MP))	850.899	TMA_MET	2	-2.4503	NaN	NaN	P02452	48	0	NaN	31674000
COL6A3	Collagen alpha-3(VI) chain	Deamidation (NQ)	GVPGGPGETGKN(Deamidation (NQ))GGFGRR	425.967	TMA_NED	4	-0.15096	92.575	65.767	P12111-4	36	1	18266	8182200
COL3A1	Collagen alpha-1(III) chain	3 Oxidation (MP)	GTAGEP(ox (MP))GRDGNP(ox (MP))GSDGLP(ox (MP))	851.369	TMA_MET	2	-2.3951	112.08	112.08	P02461	39	1	17411	11132000
COL3A1	Collagen alpha-1(III) chain	3 Oxidation (MP)	GTAGEP(ox (MP))GRDGNP(ox (MP))GSDGLP(ox (MP))	851.369	TMA_NED	2	0.73643	NaN	NaN	P02461	34	0	NaN	5887200
COL1A2	Collagen alpha-2(I) chain	Hydroxyproline	VGPP(ox)GFAGEKGPSGEAGTA	851.408	TMA_MET	2	-4.1203	110.58	73.997	P08123	57	1	34022	29647000
COL1A2	Collagen alpha-2(I) chain	Hydroxyproline	VGPP(ox)GFAGEKGPSGEAGTA	851.408	TMA_NED	2	-2.4082	95.022	41.274	P08123	50	2	33911	21114000
COL3A1	Collagen alpha-1(III) chain	4 Oxidation (MP)	GSP(ox (MP))GSP(ox (MP))GYQGPP(ox (MP))GEP(ox (MP))GQA	852.361	TMA_NED	2	-1.592	123.2	123.2	P02461	25	1	21839	24267000
COL3A1	Collagen alpha-1(III) chain	4 Oxidation (MP)	GSP(ox (MP))GSP(ox (MP))GYQGPP(ox (MP))GEP(ox (MP))GQA	852.361	TMA_MET	2	-2.0413	137.6	137.6	P02461	30	1	22378	10959000
COL1A2	Collagen alpha-2(I) chain	Unmodified	GPAGATGDRGEAGAAGPAGPA	854.406	TMA_NED	2	NaN	83.243	10.177	P08123	NaN	1	20303	NaN
COL1A2	Collagen alpha-2(I) chain	Unmodified	GPRGDQGPVGRTGEVGAV	570.296	TMA_MET	3	-0.70657	NaN	NaN	P08123	86	0	NaN	321960000
COL1A2	Collagen alpha-2(I) chain	Unmodified	GPRGDQGPVGRTGEVGAV	570.296	TMA_NED	3	-1.1414	85.808	57.176	P08123	59	1	23463	476060000
COL1A2	Collagen alpha-2(I) chain	Unmodified	GPRGDQGPVGRTGEVGAV	854.94	TMA_NED	2	-2.9191	156.02	87.954	P08123	33	1	23779	24982000
COL1A2	Collagen alpha-2(I) chain	Unmodified	GPRGDQGPVGRTGEVGAV	854.94	TMA_MET	2	-3.5206	106.58	51.97	P08123	25	1	24395	22171000
COL1A1	Collagen alpha-1(I) chain	3 Hydroxyproline	GPQGFQGPP(ox)GEP(ox)GEP(ox)GAS	857.371	TMA_NED	2	-2.0443	105.94	105.94	P02452	41	2	33484	19204000
COL1A1	Collagen alpha-1(I) chain	3 Hydroxyproline	GPQGFQGPP(ox)GEP(ox)GEP(ox)GAS	857.371	TMA_MET	2	2.5392	NaN	NaN	P02452	36	0	NaN	9384300
COL1A1	Collagen alpha-1(I) chain	2 Hydroxyproline,Oxidation (MP)	GFQGPPGEP(ox)GEP(ox)GASGP(ox (MP))M	858.862	TMA_NED	2	0.5662	93.839	93.839	P02452	25	2	36669	7783700
COL1A1	Collagen alpha-1(I) chain	2 Hydroxyproline,Oxidation (MP)	GFQGPPGEP(ox)GEP(ox)GASGPM(ox (MP))	858.862	TMA_MET	2	-3.087	NaN	NaN	P02452	28	0	NaN	16276000
COL14A1	Collagen alpha-1(XIV) chain	5 Hydroxyproline	GEP(ox)GRP(ox)GSP(ox)GAP(ox)GEQGP(ox)P	862.38	TMA_NED	2	-0.7564	87.18	87.18	Q05707-3	56	1	8374	2406500
COL14A1	Collagen alpha-1(XIV) chain	5 Hydroxyproline	GEP(ox)GRP(ox)GSP(ox)GAP(ox)GEQGP(ox)P	862.38	TMA_MET	2	-0.40451	89.629	89.629	Q05707-3	53	1	9018	2396700
COL3A1	Collagen alpha-1(III) chain	Hydroxyproline,Oxidation (MP)	TGAPGSP(ox)GVSGPKGDAGQP(ox (MP))G	863.406	TMA_MET	2	-3.8625	91.62	91.62	P02461	20	1	20156	5645000
COL3A1	Collagen alpha-1(III) chain	Hydroxyproline,Oxidation (MP)	TGAPGSP(ox)GVSGPKGDAGQP(ox (MP))G	863.406	TMA_NED	2	-1.2222	96.551	96.551	P02461	19	1	19532	4548300
LUM	Lumican	Unmodified	LTESVGPLPKSLEDLQ	863.467	TMA_NED	2	1.2977	97.911	49.908	P51884	22	1	63678	8764500
COL5A1	Collagen alpha-1(V) chain	Unmodified	VSAQESQAQAILQQAR	576.639	TMA_NED	3	1.3247	83.106	63.528	P20908	24	1	47237	14204000
COL5A1	Collagen alpha-1(V) chain	Unmodified	VSAQESQAQAILQQAR	864.455	TMA_MET	2	NaN	79.82	55.529	P20908	NaN	1	47851	NaN
COL5A1	Collagen alpha-1(V) chain	Unmodified	VSAQESQAQAILQQAR	864.455	TMA_NED	2	3.8588	188.06	136.13	P20908	22	2	47235	20225000
COL5A1	Collagen alpha-1(V) chain	Unmodified	VSAQESQAQAILQQAR	864.455	TMA_MET	2	-1.6343	105.17	65.252	P20908	10	1	49047	2916300
COL5A1	Collagen alpha-1(V) chain	Unmodified	VSAQESQAQAILQQAR	864.455	TMA_MET	2	0.16936	121.02	86.329	P20908	11	1	48215	2361700
COL1A2	Collagen alpha-2(I) chain	Deamidation (NQ),2 Hydroxyproline,Oxidation (MP)	VRGPN(Deamidation (NQ))GDAGRP(ox)GEP(ox)GLM(ox (MP))	864.902	TMA_MET	2	-1.9028	132.14	132.14	P08123	45	1	17604	13637000
TLN1	Talin-1	Unmodified	IAAATSALVKAASAAQRE	576.992	TMA_NED	3	-1.7041	92.307	64.644	Q9Y490	20	2	46174	12418000
COL3A1	Collagen alpha-1(III) chain	2 Hydroxyproline,2 Oxidation (MP)	GTP(ox)GLQGM(ox (MP))P(ox)GERGGLGSP(ox (MP))	866.402	TMA_MET	2	-3.5922	139.19	139.19	P02461	33	2	25871	46281000
COL3A1	Collagen alpha-1(III) chain	2 Hydroxyproline,2 Oxidation (MP)	GTP(ox)GLQGM(ox (MP))P(ox)GERGGLGSP(ox (MP))	866.402	TMA_MET	2	-3.598	126.51	126.51	P02461	38	2	25428	32594000
COL3A1	Collagen alpha-1(III) chain	2 Hydroxyproline,2 Oxidation (MP)	GTP(ox)GLQGM(ox (MP))P(ox)GERGGLGSP(ox (MP))	866.402	TMA_NED	2	-4.5993	NaN	NaN	P02461	43	0	NaN	59334000
COL3A1	Collagen alpha-1(III) chain	2 Hydroxyproline,2 Oxidation (MP)	GTP(ox)GLQGM(ox (MP))P(ox)GERGGLGSP(ox (MP))	866.402	TMA_NED	2	-4.9072	NaN	NaN	P02461	36	0	NaN	56248000
COL3A1	Collagen alpha-1(III) chain	2 Deamidation (NQ),3 Oxidation (MP)	GLKGEN(Deamidation (NQ))GLP(ox (MP))GEN(Deamidation (NQ))GAP(ox (MP))GP(ox (MP))M	872.888	TMA_MET	2	NaN	82.362	82.362	P02461	NaN	1	30448	NaN
COL3A1	Collagen alpha-1(III) chain	2 Deamidation (NQ),3 Oxidation (MP)	GLKGEN(Deamidation (NQ))GLP(ox (MP))GEN(Deamidation (NQ))GAP(ox (MP))GP(ox (MP))M	872.888	TMA_NED	2	-2.856	107.17	107.17	P02461	30	1	30288	18673000
COL3A1	Collagen alpha-1(III) chain	2 Deamidation (NQ),3 Oxidation (MP)	GLKGEN(Deamidation (NQ))GLP(ox (MP))GEN(Deamidation (NQ))GAP(ox (MP))GPM(ox (MP))	872.888	TMA_NED	2	-2.297	110.98	110.98	P02461	40	2	30046	16064000
COL3A1	Collagen alpha-1(III) chain	2 Deamidation (NQ),3 Oxidation (MP)	GLKGEN(Deamidation (NQ))GLP(ox (MP))GEN(Deamidation (NQ))GAP(ox (MP))GPM(ox (MP))	872.888	TMA_MET	2	-3.7765	87.216	87.216	P02461	34	1	30095	11080000
DCN	Decorin	Deamidation (NQ)	FN(Deamidation (NQ))SISAVDNGSLANTPH	872.91	TMA_MET	2	3.9196	148.18	110.95	P07585-2	11	1	30696	11474000
SERPINA1	Alpha-1-antitrypsin;Short peptide from AAT	Deamidation (NQ)	LAHQSN(Deamidation (NQ))STNIFFSPVS	875.426	TMA_NED	2	NaN	72.34	6.4983	P01009-3	NaN	1	61579	NaN
SERPINA1	Alpha-1-antitrypsin;Short peptide from AAT	Deamidation (NQ)	LAHQSN(Deamidation (NQ))STNIFFSPVS	875.426	TMA_NED	2	NaN	143.97	7.9877	P01009-3	NaN	1	61775	NaN
COL5A1	Collagen alpha-1(V) chain	Unmodified	GPPGEVIQPLPIQASRT	880.489	TMA_MET	2	NaN	104.87	62.825	P20908	NaN	1	54819	NaN
COL5A1	Collagen alpha-1(V) chain	Unmodified	GPPGEVIQPLPIQASRT	880.489	TMA_MET	2	NaN	96.103	65.772	P20908	NaN	1	56395	NaN
COL1A1	Collagen alpha-1(I) chain	Hydroxyproline,Oxidation (MP)	GPRGSEGPQGVRGEP(ox)GP(ox (MP))P	588.287	TMA_MET	3	-0.26589	NaN	NaN	P02452	53	0	NaN	25042000
COL1A1	Collagen alpha-1(I) chain	Hydroxyproline,Oxidation (MP)	GPRGSEGPQGVRGEP(ox)GP(ox (MP))P	588.287	TMA_NED	3	-0.83699	110.22	110.22	P02452	44	2	12908	58539000
COL3A1	Collagen alpha-1(III) chain	Hydroxyproline,Oxidation (MP)	GEKGEGGP(ox)PGVAGP(ox (MP))PGGSGPA	882.413	TMA_NED	2	-2.2376	146.77	146.77	P02461	24	1	21656	6010600
COL1A2	Collagen alpha-2(I) chain	Deamidation (NQ),2 Hydroxyproline	GAVGSP(ox)GVN(Deamidation (NQ))GAP(ox)GEAGRDGN	886.396	TMA_MET	2	NaN	112.82	112.82	P08123	NaN	1	14524	NaN
COL1A2	Collagen alpha-2(I) chain	Deamidation (NQ),2 Hydroxyproline	GAVGSP(ox)GVN(Deamidation (NQ))GAP(ox)GEAGRDGN	886.396	TMA_MET	2	NaN	116.51	116.51	P08123	NaN	1	15148	NaN
COL1A2	Collagen alpha-2(I) chain	Deamidation (NQ),Hydroxyproline,Oxidation (MP)	GAVGSP(ox)GVN(Deamidation (NQ))GAP(ox (MP))GEAGRDGN	886.396	TMA_NED	2	NaN	84.365	84.365	P08123	NaN	1	14853	NaN
COL1A2	Collagen alpha-2(I) chain	Deamidation (NQ),Hydroxyproline,Oxidation (MP)	GAVGSP(ox)GVNGAP(ox (MP))GEAGRDGN(Deamidation (NQ))	886.396	TMA_MET	2	-2.5813	127.79	127.79	P08123	34	2	16267	6488000
COL1A2	Collagen alpha-2(I) chain	Deamidation (NQ),Hydroxyproline,Oxidation (MP)	GAVGSP(ox)GVN(Deamidation (NQ))GAP(ox (MP))GEAGRDGN	886.396	TMA_MET	2	-0.53325	113.25	113.25	P08123	40	1	15366	4562500
COL1A2	Collagen alpha-2(I) chain	Deamidation (NQ),Hydroxyproline,Oxidation (MP)	GAVGSP(ox)GVNGAP(ox (MP))GEAGRDGN(Deamidation (NQ))	886.396	TMA_NED	2	-1.5988	94.09	94.09	P08123	27	1	15524	3077200
COL1A2	Collagen alpha-2(I) chain	2 Deamidation (NQ),2 Hydroxyproline	GAVGSP(ox)GVN(Deamidation (NQ))GAP(ox)GEAGRDGN(Deamidation (NQ))	886.888	TMA_MET	2	2.4199	162.48	162.48	P08123	23	1	17101	5670800
COL1A2	Collagen alpha-2(I) chain	2 Deamidation (NQ),2 Hydroxyproline	GAVGSP(ox)GVN(Deamidation (NQ))GAP(ox)GEAGRDGN(Deamidation (NQ))	886.888	TMA_NED	2	2.0845	133.16	133.16	P08123	28	2	16492	3553300
COL6A3	Collagen alpha-3(VI) chain	Unmodified	FAIGNKGADQAELEEIA	888.444	TMA_NED	2	-0.080432	155.26	97.731	P12111-4	28	1	58979	35635000
COL5A1	Collagen alpha-1(V) chain	Oxidation (MP)	GP(ox (MP))PGEVIQPLPIQASRT	592.66	TMA_NED	3	-0.43832	101.3	77.262	P20908	24	1	50945	27906000
COL5A1	Collagen alpha-1(V) chain	Oxidation (MP)	GPP(ox (MP))GEVIQPLPIQASRT	888.486	TMA_NED	2	-0.84517	257.76	198.22	P20908	36	4	51240	341680000
COL5A1	Collagen alpha-1(V) chain	Oxidation (MP)	GPP(ox (MP))GEVIQPLPIQASRT	888.486	TMA_NED	2	1.8761	214.81	160.55	P20908	31	5	51766	64332000
COL5A1	Collagen alpha-1(V) chain	Oxidation (MP)	GPP(ox (MP))GEVIQPLPIQASRT	888.486	TMA_MET	2	-1.2932	245.15	196.4	P20908	188	14	51340	53669000
COL5A1	Collagen alpha-1(V) chain	Deamidation (NQ),Oxidation (MP)	GPP(ox (MP))GEVIQ(Deamidation (NQ))PLPIQASRT	888.978	TMA_MET	2	NaN	102.4	59.841	P20908	NaN	1	53707	NaN
COL5A1	Collagen alpha-1(V) chain	Deamidation (NQ),Oxidation (MP)	GPP(ox (MP))GEVIQPLPIQ(Deamidation (NQ))ASRT	888.978	TMA_NED	2	4.0697	112.51	79.56	P20908	14	1	53970	3988200
COL5A1	Collagen alpha-1(V) chain	Deamidation (NQ),Oxidation (MP)	GPP(ox (MP))GEVIQPLPIQ(Deamidation (NQ))ASRT	888.978	TMA_MET	2	8.3929	NaN	NaN	P20908	21	0	NaN	3572400
COL1A2	Collagen alpha-2(I) chain	Hydroxyproline	GPVGAAGATGARGLVGEP(ox)GPA	889.463	TMA_MET	2	-3.1336	180.95	143.15	P08123	34	2	39207	8915400
COL1A2	Collagen alpha-2(I) chain	Hydroxyproline	GPVGAAGATGARGLVGEP(ox)GPA	889.463	TMA_NED	2	-4.5238	NaN	NaN	P08123	34	0	NaN	64295000
COL1A2	Collagen alpha-2(I) chain	Hydroxyproline	GP(ox)PGVSGGGYDFGYDGDF	890.36	TMA_MET	2	NaN	80.037	70.525	P08123	NaN	1	74693	NaN
COL1A2	Collagen alpha-2(I) chain	Hydroxyproline	GPP(ox)GVSGGGYDFGYDGDF	890.36	TMA_NED	2	-2.3612	192.12	166.46	P08123	29	3	72202	17792000
COL1A2	Collagen alpha-2(I) chain	Hydroxyproline	GPP(ox)GVSGGGYDFGYDGDF	890.36	TMA_MET	2	-3.6832	162.36	144.55	P08123	61	3	72139	13278000
COL1A2	Collagen alpha-2(I) chain	Hydroxyproline	GPP(ox)GVSGGGYDFGYDGDF	890.36	TMA_NED	2	-0.099483	195.27	176.53	P08123	59	5	73307	10499000
COL1A2	Collagen alpha-2(I) chain	Hydroxyproline	GP(ox)PGVSGGGYDFGYDGDF	890.36	TMA_MET	2	-3.6061	181.87	155.2	P08123	51	3	73269	10418000
COL1A2	Collagen alpha-2(I) chain	Hydroxyproline	GPP(ox)GVSGGGYDFGYDGDF	890.36	TMA_NED	2	1.4435	150.15	134.21	P08123	19	2	72986	9133800
COL1A2	Collagen alpha-2(I) chain	Hydroxyproline	GPP(ox)GVSGGGYDFGYDGDF	890.36	TMA_MET	2	-1.0121	181.53	161.07	P08123	53	3	72764	8995000
COL1A2	Collagen alpha-2(I) chain	Hydroxyproline	GP(ox)PGVSGGGYDFGYDGDF	890.36	TMA_NED	2	2.4545	197.21	178.24	P08123	26	2	74072	6152400
COL1A2	Collagen alpha-2(I) chain	Hydroxyproline	GPP(ox)GVSGGGYDFGYDGDF	890.36	TMA_MET	2	-4.0636	143.4	127.64	P08123	17	1	73105	5423800
COL1A2	Collagen alpha-2(I) chain	Hydroxyproline	GPP(ox)GVSGGGYDFGYDGDF	890.36	TMA_NED	2	3.7569	154.84	137.1	P08123	22	1	71595	5417900
COL1A2	Collagen alpha-2(I) chain	Hydroxyproline	GPP(ox)GVSGGGYDFGYDGDF	890.36	TMA_NED	2	1.3992	143.4	127.83	P08123	22	3	71759	4825900
COL1A2	Collagen alpha-2(I) chain	Hydroxyproline	GP(ox)PGVSGGGYDFGYDGDF	890.36	TMA_NED	2	-1.0758	197.79	175.46	P08123	35	2	74673	4720100
COL1A2	Collagen alpha-2(I) chain	Hydroxyproline	GP(ox)PGVSGGGYDFGYDGDF	890.36	TMA_MET	2	0.86371	155.11	133.81	P08123	55	4	74176	2892100
COL1A2	Collagen alpha-2(I) chain	Hydroxyproline	GPP(ox)GVSGGGYDFGYDGDF	890.36	TMA_MET	2	0.063831	134.57	120.31	P08123	34	1	71793	2265300
COL1A2	Collagen alpha-2(I) chain	Hydroxyproline	GPP(ox)GVSGGGYDFGYDGDF	890.36	TMA_MET	2	4.3425	140.07	124.5	P08123	25	1	71461	2067400
COL1A2	Collagen alpha-2(I) chain	Hydroxyproline	GPP(ox)GVSGGGYDFGYDGDF	890.36	TMA_NED	2	-6.0086	NaN	NaN	P08123	42	0	NaN	26752000
COL1A2	Collagen alpha-2(I) chain	Hydroxyproline,Oxidation (MP)	GLRGEIGNP(ox)GRDGARGAP(ox (MP))	594.638	TMA_NED	3	-0.48528	118.66	118.66	P08123	46	1	14994	46894000
COL1A2	Collagen alpha-2(I) chain	Hydroxyproline,2 Oxidation (MP)	GVRGPNGDAGRP(ox)GEP(ox (MP))GLM(ox (MP))	595.616	TMA_MET	3	1.9397	NaN	NaN	P08123	55	0	NaN	93176000
COL1A2	Collagen alpha-2(I) chain	Hydroxyproline,2 Oxidation (MP)	GVRGPNGDAGRP(ox)GEP(ox (MP))GLM(ox (MP))	595.616	TMA_NED	3	0.16106	91.355	91.355	P08123	60	1	16372	64176000
COL5A1	Collagen alpha-1(V) chain	Hydroxyproline,Oxidation (MP)	GP(ox)P(ox (MP))GEVIQPLPIQASRT	896.484	TMA_NED	2	-0.99968	252.96	252.96	P20908	27	2	49718	60047000
COL5A1	Collagen alpha-1(V) chain	Hydroxyproline,Oxidation (MP)	GP(ox)P(ox (MP))GEVIQPLPIQASRT	896.484	TMA_MET	2	-0.48955	220.9	220.9	P20908	90	9	49593	13432000
COL5A1	Collagen alpha-1(V) chain	Hydroxyproline,Oxidation (MP)	GP(ox)P(ox (MP))GEVIQPLPIQASRT	896.484	TMA_NED	2	-6.1914	NaN	NaN	P20908	21	0	NaN	19359000
DCN	Decorin	Deamidation (NQ)	ISAVDN(Deamidation (NQ))GSLANTPHLRE	598.971	TMA_NED	3	1.6715	174.62	145.13	P07585-2	27	2	39754	53795000
COL1A1	Collagen alpha-1(I) chain	3 Oxidation (MP)	GPAGEKGSP(ox (MP))GADGPAGAP(ox (MP))GTP(ox (MP))	898.408	TMA_NED	2	0.15999	115.8	115.8	P02452	24	1	12036	3191100
COL1A1	Collagen alpha-1(I) chain	3 Oxidation (MP)	GPAGEKGSP(ox (MP))GADGPAGAP(ox (MP))GTP(ox (MP))	898.408	TMA_MET	2	1.0309	99.991	99.991	P02452	18	1	12526	1870200
COL5A1	Collagen alpha-1(V) chain	Hydroxyproline	GPP(ox)GDDGERGDDGEVGPR	599.926	TMA_MET	3	-2.1949	NaN	NaN	P20908	45	0	NaN	21575000
COL5A1	Collagen alpha-1(V) chain	Hydroxyproline	GPP(ox)GDDGERGDDGEVGPR	599.926	TMA_MET	3	-1.4383	109.04	72.929	P20908	77	3	13189	26963000
COL5A1	Collagen alpha-1(V) chain	Hydroxyproline	GPP(ox)GDDGERGDDGEVGPR	599.926	TMA_NED	3	-1.1691	105.39	65.305	P20908	44	1	13018	21482000
COL5A1	Collagen alpha-1(V) chain	Hydroxyproline	GPP(ox)GDDGERGDDGEVGPR	599.926	TMA_NED	3	-1.5647	112.3	76.187	P20908	25	2	12813	20534000
COL5A1	Collagen alpha-1(V) chain	Hydroxyproline	GPP(ox)GDDGERGDDGEVGPR	599.926	TMA_NED	3	-0.82009	118.31	79.071	P20908	30	1	12398	18104000
COL1A2	Collagen alpha-2(I) chain	Unmodified	GPDGNKGEPGVVGAVGTAGPS	911.95	TMA_MET	2	2.011	178.23	127.22	P08123	21	2	34861	21232000
COL1A2	Collagen alpha-2(I) chain	Unmodified	GPDGNKGEPGVVGAVGTAGPS	911.95	TMA_NED	2	2.8529	115.68	76.416	P08123	10	1	34739	6600800
SERPINA1	Alpha-1-antitrypsin;Short peptide from AAT	Deamidation (NQ)	LNFN(Deamidation (NQ))LTEIPEAQIHEG	913.452	TMA_NED	2	2.7872	112.5	83.693	P01009-3	24	1	72066	10167000
COL1A1	Collagen alpha-1(I) chain	Deamidation (NQ),3 Hydroxyproline	GAN(Deamidation (NQ))GAP(ox)GIAGAP(ox)GFP(ox)GARGPS	914.435	TMA_NED	2	NaN	80.632	80.632	P02452	NaN	1	39824	NaN
COL1A1	Collagen alpha-1(I) chain	Deamidation (NQ),3 Hydroxyproline	GAN(Deamidation (NQ))GAP(ox)GIAGAP(ox)GFP(ox)GARGPS	914.435	TMA_NED	2	-1.2128	173.71	173.71	P02452	40	2	40251	21470000
COL1A1	Collagen alpha-1(I) chain	Deamidation (NQ),3 Hydroxyproline	GAN(Deamidation (NQ))GAP(ox)GIAGAP(ox)GFP(ox)GARGPS	914.435	TMA_MET	2	-1.3296	120.7	120.7	P02452	36	2	39856	8752800
COL1A1	Collagen alpha-1(I) chain	Oxidation (MP)	GPSGARGERGFP(ox (MP))GERGVQ	610.638	TMA_NED	3	0.5304	132.79	105.09	P02452	52	1	15591	31932000
COL1A2	Collagen alpha-2(I) chain	2 Hydroxyproline,Oxidation (MP)	GLP(ox)GVAGAVGEP(ox)GPLGIAGP(ox (MP))P	915.983	TMA_NED	2	1.0069	125.23	125.23	P08123	40	1	70923	15757000
COL1A2	Collagen alpha-2(I) chain	2 Hydroxyproline,Oxidation (MP)	GLP(ox)GVAGAVGEP(ox)GPLGIAGP(ox (MP))P	915.983	TMA_MET	2	NaN	69.65	69.65	P08123	NaN	1	71001	NaN
COL1A2	Collagen alpha-2(I) chain	2 Hydroxyproline,Oxidation (MP)	GLP(ox)GVAGAVGEP(ox)GPLGIAGP(ox (MP))P	915.983	TMA_MET	2	5.0665	NaN	NaN	P08123	27	0	NaN	2866900
COL4A2	Collagen alpha-2(IV) chain;Canstatin	Unmodified	GIAGIPQKIAVQPGTVGPQ	916.025	TMA_NED	2	-4.2398	144.57	114.88	P08572	26	1	55317	97789000
COL1A2	Collagen alpha-2(I) chain	Unmodified	GVSGGGYDFGYDGDFYR	916.382	TMA_NED	2	NaN	79.466	55.175	P08123	NaN	1	65103	NaN
COL1A2	Collagen alpha-2(I) chain	Unmodified	GVSGGGYDFGYDGDFYR	916.382	TMA_NED	2	NaN	79.089	55.713	P08123	NaN	1	65129	NaN
COL1A2	Collagen alpha-2(I) chain	Unmodified	GVSGGGYDFGYDGDFYR	916.382	TMA_NED	2	2.9027	128.31	105.4	P08123	22	1	62650	7912800
COL1A2	Collagen alpha-2(I) chain	Unmodified	GVSGGGYDFGYDGDFYR	916.382	TMA_NED	2	-3.2291	162.22	132.92	P08123	24	1	64222	6215700
COL1A2	Collagen alpha-2(I) chain	Unmodified	GVSGGGYDFGYDGDFYR	916.382	TMA_MET	2	NaN	68.83	45.454	P08123	NaN	1	67224	NaN
COL1A2	Collagen alpha-2(I) chain	Hydroxyproline	GPDGNKGEP(ox)GVVGAVGTAGPS	613.634	TMA_MET	3	-1.2198	NaN	NaN	P08123	41	0	NaN	82594000
COL1A2	Collagen alpha-2(I) chain	Hydroxyproline	GPDGNKGEP(ox)GVVGAVGTAGPS	613.634	TMA_NED	3	-2.6486	80.362	47.66	P08123	42	1	32572	87688000
COL1A2	Collagen alpha-2(I) chain	Hydroxyproline	GPDGNKGEP(ox)GVVGAVGTAGPS	919.948	TMA_NED	2	-4.3167	234.83	167.8	P08123	48	3	30951	2741400000
COL1A2	Collagen alpha-2(I) chain	Hydroxyproline	GPDGNKGEP(ox)GVVGAVGTAGPS	919.948	TMA_MET	2	-1.7726	281.68	202.87	P08123	50	4	31053	1569500000
COL1A2	Collagen alpha-2(I) chain	Hydroxyproline	GPDGNKGEP(ox)GVVGAVGTAGPS	919.948	TMA_MET	2	-2.4789	265.12	185.48	P08123	71	5	32454	1220900000
COL1A2	Collagen alpha-2(I) chain	Hydroxyproline	GPDGNKGEP(ox)GVVGAVGTAGPS	919.948	TMA_MET	2	-0.038135	261.45	184.69	P08123	36	3	31738	185770000
COL1A2	Collagen alpha-2(I) chain	Hydroxyproline	GPDGNKGEP(ox)GVVGAVGTAGPS	919.948	TMA_NED	2	-0.91806	236.42	167.52	P08123	41	3	31670	157340000
COL1A2	Collagen alpha-2(I) chain	Hydroxyproline	GPDGNKGEP(ox)GVVGAVGTAGPS	919.948	TMA_MET	2	-2.6813	116.19	79.796	P08123	31	2	33343	9609700
COL1A2	Collagen alpha-2(I) chain	Hydroxyproline	GPDGNKGEP(ox)GVVGAVGTAGPS	919.948	TMA_NED	2	-6.0064	NaN	NaN	P08123	103	0	NaN	1445500000
COL1A1	Collagen alpha-1(I) chain	Deamidation (NQ),2 Hydroxyproline	GPRGAN(Deamidation (NQ))GAP(ox)GNDGAKGDAGAP(ox)	613.945	TMA_MET	3	1.6847	NaN	NaN	P02452	21	0	NaN	48280000
COL1A1	Collagen alpha-1(I) chain	Deamidation (NQ),2 Hydroxyproline	GPRGAN(Deamidation (NQ))GAP(ox)GNDGAKGDAGAP(ox)	613.945	TMA_NED	3	0.78469	91.64	91.64	P02452	30	1	3878	21546000
COL1A1	Collagen alpha-1(I) chain	Deamidation (NQ),2 Hydroxyproline	GPRGAN(Deamidation (NQ))GAP(ox)GNDGAKGDAGAP(ox)	920.414	TMA_MET	2	NaN	68.044	68.044	P02452	NaN	1	3652	NaN
COL1A2	Collagen alpha-2(I) chain	Deamidation (NQ),Oxidation (MP)	GPDGN(Deamidation (NQ))KGEP(ox (MP))GVVGAVGTAGPS	920.44	TMA_MET	2	-2.6613	249.39	171.96	P08123	54	4	34045	97546000
COL1A2	Collagen alpha-2(I) chain	Deamidation (NQ),Oxidation (MP)	GPDGN(Deamidation (NQ))KGEP(ox (MP))GVVGAVGTAGPS	920.44	TMA_MET	2	1.7709	230.16	166.75	P08123	36	3	34717	39226000
COL1A2	Collagen alpha-2(I) chain	Deamidation (NQ),Oxidation (MP)	GPDGN(Deamidation (NQ))KGEP(ox (MP))GVVGAVGTAGPS	920.44	TMA_NED	2	2.1349	204.52	141.11	P08123	36	2	34730	37621000
COL1A2	Collagen alpha-2(I) chain	Deamidation (NQ),Oxidation (MP)	GPDGN(Deamidation (NQ))KGEP(ox (MP))GVVGAVGTAGPS	920.44	TMA_NED	2	2.3396	168	115.31	P08123	26	2	33314	25084000
COL1A2	Collagen alpha-2(I) chain	Deamidation (NQ),Oxidation (MP)	GPDGN(Deamidation (NQ))KGEP(ox (MP))GVVGAVGTAGPS	920.44	TMA_NED	2	-4.9016	NaN	NaN	P08123	66	0	NaN	152990000
COL1A1	Collagen alpha-1(I) chain	3 Oxidation (MP)	LAGPP(ox (MP))GESGREGAP(ox (MP))GAEGSP(ox (MP))	920.919	TMA_NED	2	-1.0931	103.13	103.13	P02452	24	1	17897	5775100
COL1A1	Collagen alpha-1(I) chain	3 Oxidation (MP)	LAGPP(ox (MP))GESGREGAP(ox (MP))GAEGSP(ox (MP))	920.919	TMA_MET	2	-0.98061	NaN	NaN	P02452	30	0	NaN	5434300
VIM	Vimentin	Unmodified	LYASSPGGVYATRSSAVR	614.655	TMA_NED	3	-0.183	88.427	51.335	P08670	32	1	32101	37823000
COL1A1	Collagen alpha-1(I) chain	Deamidation (NQ),3 Oxidation (MP)	GAKGAN(Deamidation (NQ))GAP(ox (MP))GIAGAP(ox (MP))GFP(ox (MP))GAR	614.975	TMA_NED	3	-0.48657	86.8	86.8	P02452	84	2	29783	276700000
COL1A1	Collagen alpha-1(I) chain	Deamidation (NQ),3 Oxidation (MP)	GAKGAN(Deamidation (NQ))GAP(ox (MP))GIAGAP(ox (MP))GFP(ox (MP))GAR	614.975	TMA_MET	3	-2.5512	91.589	91.589	P02452	109	4	30917	181060000
COL1A1	Collagen alpha-1(I) chain	Deamidation (NQ),3 Oxidation (MP)	GAKGAN(Deamidation (NQ))GAP(ox (MP))GIAGAP(ox (MP))GFP(ox (MP))GAR	614.975	TMA_NED	3	2.3155	83.666	83.666	P02452	39	2	30744	67225000
COL1A1	Collagen alpha-1(I) chain	Deamidation (NQ),3 Oxidation (MP)	GAKGAN(Deamidation (NQ))GAP(ox (MP))GIAGAP(ox (MP))GFP(ox (MP))GAR	921.958	TMA_MET	2	NaN	143.86	143.86	P02452	NaN	1	30266	NaN
COL1A1	Collagen alpha-1(I) chain	Deamidation (NQ),3 Oxidation (MP)	GAKGAN(Deamidation (NQ))GAP(ox (MP))GIAGAP(ox (MP))GFP(ox (MP))GAR	921.958	TMA_NED	2	-3.1092	135.02	135.02	P02452	24	1	30107	8721800
COL1A2	Collagen alpha-2(I) chain	Unmodified	VSGGGYDFGYDGDFYRA	923.389	TMA_NED	2	NaN	71.548	42.742	P08123	NaN	1	65460	NaN
COL3A1	Collagen alpha-1(III) chain	3 Hydroxyproline	GPAGQP(ox)GDKGEGGAP(ox)GLP(ox)GIA	925.948	TMA_NED	2	1.0975	156	156	P02461	47	3	35608	67144000
COL3A1	Collagen alpha-1(III) chain	3 Hydroxyproline	GPAGQP(ox)GDKGEGGAP(ox)GLP(ox)GIA	925.948	TMA_MET	2	3.3391	151.7	151.7	P02461	44	3	35706	28596000
COL3A1	Collagen alpha-1(III) chain	3 Hydroxyproline	GPAGQP(ox)GDKGEGGAP(ox)GLP(ox)GIA	925.948	TMA_NED	2	NaN	69.716	69.716	P02461	NaN	1	37167	NaN
COL1A2	Collagen alpha-2(I) chain	Hydroxyproline	GPQGIRGDKGEP(ox)GEKGPR	463.492	TMA_NED	4	0.12481	85.563	52.159	P08123	40	1	3433	7938900
COL3A1	Collagen alpha-1(III) chain	Deamidation (NQ),3 Oxidation (MP)	GPAGQ(Deamidation (NQ))P(ox (MP))GDKGEGGAP(ox (MP))GLP(ox (MP))GIA	926.44	TMA_NED	2	1.613	132.06	132.06	P02461	58	3	36531	66893000
COL3A1	Collagen alpha-1(III) chain	Deamidation (NQ),3 Oxidation (MP)	GPAGQ(Deamidation (NQ))P(ox (MP))GDKGEGGAP(ox (MP))GLP(ox (MP))GIA	926.44	TMA_MET	2	0.58623	162.31	162.31	P02461	41	2	36684	36759000
COL1A2	Collagen alpha-2(I) chain	Hydroxyproline,Oxidation (MP)	GP(ox)DGNKGEP(ox (MP))GVVGAVGTAGPS	927.945	TMA_NED	2	-2.6612	281.94	281.94	P08123	41	3	30408	257020000
COL1A2	Collagen alpha-2(I) chain	Hydroxyproline,Oxidation (MP)	GP(ox)DGNKGEP(ox (MP))GVVGAVGTAGPS	927.945	TMA_MET	2	-3.4562	274.39	274.39	P08123	42	3	30399	241070000
COL1A2	Collagen alpha-2(I) chain	Hydroxyproline,Oxidation (MP)	GP(ox)DGNKGEP(ox (MP))GVVGAVGTAGPS	927.945	TMA_NED	2	-3.282	259.27	259.27	P08123	55	3	32042	223410000
COL1A2	Collagen alpha-2(I) chain	Hydroxyproline,Oxidation (MP)	GP(ox)DGNKGEP(ox (MP))GVVGAVGTAGPS	927.945	TMA_MET	2	-1.7602	236.22	236.22	P08123	44	3	32394	190880000
COL1A2	Collagen alpha-2(I) chain	Hydroxyproline,Oxidation (MP)	GP(ox)DGNKGEP(ox (MP))GVVGAVGTAGPS	927.945	TMA_NED	2	-3.4208	201.74	201.74	P08123	27	1	30874	40604000
COL1A2	Collagen alpha-2(I) chain	Hydroxyproline,Oxidation (MP)	GPDGNKGEP(ox)GVVGAVGTAGP(ox (MP))S	927.945	TMA_NED	2	-3.0528	196.84	196.84	P08123	27	2	26267	29167000
COL1A2	Collagen alpha-2(I) chain	Hydroxyproline,Oxidation (MP)	GP(ox)DGNKGEP(ox (MP))GVVGAVGTAGPS	927.945	TMA_MET	2	-0.99443	216.06	216.06	P08123	25	2	31129	25173000
COL1A2	Collagen alpha-2(I) chain	Hydroxyproline,Oxidation (MP)	GPDGNKGEP(ox)GVVGAVGTAGP(ox (MP))S	927.945	TMA_NED	2	-1.1754	148.72	148.72	P08123	29	2	27770	19658000
COL1A2	Collagen alpha-2(I) chain	2 Hydroxyproline	GPDGNKGEP(ox)GVVGAVGTAGP(ox)S	927.945	TMA_MET	2	0.35504	178.23	178.23	P08123	24	2	26468	17203000
COL1A2	Collagen alpha-2(I) chain	2 Hydroxyproline	GPDGNKGEP(ox)GVVGAVGTAGP(ox)S	927.945	TMA_MET	2	1.7839	149.35	149.35	P08123	25	2	27979	15453000
COL1A2	Collagen alpha-2(I) chain	Deamidation (NQ),Hydroxyproline,Oxidation (MP)	GP(ox)DGN(Deamidation (NQ))KGEP(ox (MP))GVVGAVGTAGPS	928.437	TMA_NED	2	-0.91494	162.94	162.94	P08123	50	2	33678	22476000
COL1A2	Collagen alpha-2(I) chain	Deamidation (NQ),2 Hydroxyproline	GP(ox)DGN(Deamidation (NQ))KGEP(ox)GVVGAVGTAGPS	928.437	TMA_MET	2	2.1331	182.33	182.33	P08123	42	2	33774	13309000
COL1A2	Collagen alpha-2(I) chain	Deamidation (NQ),2 Hydroxyproline	GP(ox)DGN(Deamidation (NQ))KGEP(ox)GVVGAVGTAGPS	928.437	TMA_MET	2	3.0421	128.96	128.96	P08123	43	1	34308	12335000
COL1A1	Collagen alpha-1(I) chain	2 Oxidation (MP)	GARGERGFP(ox (MP))GERGVQGPP(ox (MP))	619.31	TMA_NED	3	0.33983	89.982	89.982	P02452	34	1	18632	10067000
COL1A2	Collagen alpha-2(I) chain	Hydroxyproline,Oxidation (MP)	GPAGEP(ox)GEP(ox (MP))GQTGPAGARGPA	931.935	TMA_NED	2	-3.416	160.48	160.48	P08123	15	1	18434	4641700
COL1A2	Collagen alpha-2(I) chain	Hydroxyproline,Oxidation (MP)	GPAGEP(ox)GEP(ox (MP))GQTGPAGARGPA	931.935	TMA_MET	2	-3.5021	157.52	157.52	P08123	13	1	18924	4482600
COL3A1	Collagen alpha-1(III) chain	2 Oxidation (MP)	LAGTAGEP(ox (MP))GRDGNPGSDGLP(ox (MP))	935.432	TMA_MET	2	2.0346	189.07	189.07	P02461	36	2	28262	24566000
COL3A1	Collagen alpha-1(III) chain	2 Oxidation (MP)	LAGTAGEP(ox (MP))GRDGNPGSDGLP(ox (MP))	935.432	TMA_MET	2	0.45298	186.62	186.62	P02461	41	4	28688	90889000
COL3A1	Collagen alpha-1(III) chain	Hydroxyproline,Oxidation (MP)	LAGTAGEP(ox)GRDGNPGSDGLP(ox (MP))	935.432	TMA_MET	2	-2.0751	167.03	167.03	P02461	40	2	29492	50848000
COL3A1	Collagen alpha-1(III) chain	2 Oxidation (MP)	LAGTAGEP(ox (MP))GRDGNPGSDGLP(ox (MP))	935.432	TMA_NED	2	0.50662	189.23	189.23	P02461	27	2	28066	21491000
COL3A1	Collagen alpha-1(III) chain	2 Oxidation (MP)	LAGTAGEP(ox (MP))GRDGNPGSDGLP(ox (MP))	935.432	TMA_NED	2	0.086852	190.81	190.81	P02461	57	3	28478	77274000
COL3A1	Collagen alpha-1(III) chain	Hydroxyproline,Oxidation (MP)	LAGTAGEP(ox)GRDGNPGSDGLP(ox (MP))	935.432	TMA_NED	2	-2.0331	157.67	157.67	P02461	39	2	29118	48532000
COL1A2	Collagen alpha-2(I) chain	Hydroxyproline,Oxidation (MP)	GFAGEKGPSGEAGTAGPP(ox)GTP(ox (MP))	937.432	TMA_NED	2	-0.15324	209.11	209.11	P08123	68	3	28494	113770000
COL1A2	Collagen alpha-2(I) chain	2 Oxidation (MP)	GFAGEKGPSGEAGTAGPP(ox (MP))GTP(ox (MP))	937.432	TMA_MET	2	1.0512	216.88	216.88	P08123	81	3	29122	30842000
COL1A2	Collagen alpha-2(I) chain	Hydroxyproline,2 Oxidation (MP)	GPAGEP(ox)GEP(ox (MP))GQTGPAGARGP(ox (MP))A	939.932	TMA_NED	2	-3.2514	257.91	257.91	P08123	39	4	13810	22381000
COL1A2	Collagen alpha-2(I) chain	Hydroxyproline,2 Oxidation (MP)	GPAGEP(ox)GEP(ox (MP))GQTGPAGARGP(ox (MP))A	939.932	TMA_MET	2	-2.9916	249.75	249.75	P08123	24	2	14229	20102000
COL3A1	Collagen alpha-1(III) chain	4 Oxidation (MP)	GSP(ox (MP))GEP(ox (MP))GANGLP(ox (MP))GAAGERGAP(ox (MP))	941.93	TMA_NED	2	-0.49415	147.12	147.12	P02461	29	2	21747	10071000
COL3A1	Collagen alpha-1(III) chain	2 Hydroxyproline,2 Oxidation (MP)	GSP(ox)GEP(ox)GANGLP(ox (MP))GAAGERGAP(ox (MP))	941.93	TMA_MET	2	1.6175	115.06	115.06	P02461	24	2	22514	4612300
COL3A1	Collagen alpha-1(III) chain	Deamidation (NQ),Hydroxyproline,3 Oxidation (MP)	GSP(ox)GEP(ox (MP))GAN(Deamidation (NQ))GLP(ox (MP))GAAGERGAP(ox (MP))	942.422	TMA_MET	2	-3.9176	171.76	171.76	P02461	33	2	23505	23212000
COL3A1	Collagen alpha-1(III) chain	Deamidation (NQ),Hydroxyproline,3 Oxidation (MP)	GSP(ox)GEP(ox (MP))GAN(Deamidation (NQ))GLP(ox (MP))GAAGERGAP(ox (MP))	942.422	TMA_NED	2	-1.1215	176.56	176.56	P02461	24	1	23453	10362000
COL3A1	Collagen alpha-1(III) chain	Deamidation (NQ),Hydroxyproline,3 Oxidation (MP)	GSP(ox)GEP(ox (MP))GAN(Deamidation (NQ))GLP(ox (MP))GAAGERGAP(ox (MP))	942.422	TMA_MET	2	-1.0031	118.52	118.52	P02461	23	1	24131	7029500
COL3A1	Collagen alpha-1(III) chain	Deamidation (NQ),Hydroxyproline,3 Oxidation (MP)	GSP(ox)GEP(ox (MP))GAN(Deamidation (NQ))GLP(ox (MP))GAAGERGAP(ox (MP))	942.422	TMA_NED	2	-4.7631	NaN	NaN	P02461	31	0	NaN	31539000
COL1A2	Collagen alpha-2(I) chain	3 Hydroxyproline	GAVGSP(ox)GVNGAP(ox)GEAGRDGNP(ox)	942.428	TMA_MET	2	-2.3293	136.6	136.6	P08123	31	1	15190	11426000
COL1A2	Collagen alpha-2(I) chain	3 Hydroxyproline	GAVGSP(ox)GVNGAP(ox)GEAGRDGNP(ox)	942.428	TMA_NED	2	-4.9861	NaN	NaN	P08123	14	0	NaN	8516700
COL1A2	Collagen alpha-2(I) chain	Deamidation (NQ),3 Oxidation (MP)	GAVGSP(ox (MP))GVN(Deamidation (NQ))GAP(ox (MP))GEAGRDGNP(ox (MP))	942.92	TMA_MET	2	-3.2281	162.41	162.41	P08123	23	1	16239	6770900
COL1A2	Collagen alpha-2(I) chain	Deamidation (NQ),3 Oxidation (MP)	GAVGSP(ox (MP))GVN(Deamidation (NQ))GAP(ox (MP))GEAGRDGNP(ox (MP))	942.92	TMA_NED	2	-2.2835	161.21	161.21	P08123	16	1	15755	5715000
COL3A1	Collagen alpha-1(III) chain	3 Oxidation (MP)	LAGTAGEP(ox (MP))GRDGNP(ox (MP))GSDGLP(ox (MP))	943.43	TMA_MET	2	-2.2619	177.91	177.91	P02461	49	2	24510	185720000
COL3A1	Collagen alpha-1(III) chain	3 Oxidation (MP)	LAGTAGEP(ox (MP))GRDGNP(ox (MP))GSDGLP(ox (MP))	943.43	TMA_MET	2	-3.2352	159.41	159.41	P02461	70	5	25855	336810000
COL3A1	Collagen alpha-1(III) chain	3 Oxidation (MP)	LAGTAGEP(ox (MP))GRDGNP(ox (MP))GSDGLP(ox (MP))	943.43	TMA_MET	2	-2.3408	155.17	155.17	P02461	73	4	26094	162210000
COL3A1	Collagen alpha-1(III) chain	3 Oxidation (MP)	LAGTAGEP(ox (MP))GRDGNP(ox (MP))GSDGLP(ox (MP))	943.43	TMA_NED	2	-2.7199	184.02	184.02	P02461	64	3	23994	95665000
COL3A1	Collagen alpha-1(III) chain	3 Oxidation (MP)	LAGTAGEP(ox (MP))GRDGNP(ox (MP))GSDGLP(ox (MP))	943.43	TMA_NED	2	-4.4398	160.46	160.46	P02461	83	5	25664	184640000
COL3A1	Collagen alpha-1(III) chain	3 Oxidation (MP)	LAGTAGEP(ox (MP))GRDGNP(ox (MP))GSDGLP(ox (MP))	943.43	TMA_NED	2	-5.5336	NaN	NaN	P02461	69	0	NaN	306510000
COL1A2	Collagen alpha-2(I) chain	2 Hydroxyproline,Oxidation (MP)	GFAGEKGP(ox)SGEAGTAGPP(ox)GTP(ox (MP))	945.429	TMA_NED	2	0.61164	141.34	141.34	P08123	39	3	28054	14448000
COL1A2	Collagen alpha-2(I) chain	2 Hydroxyproline,Oxidation (MP)	GFAGEKGP(ox)SGEAGTAGPP(ox)GTP(ox (MP))	945.429	TMA_MET	2	2.0895	98.942	98.942	P08123	42	1	28186	5867700
DCN	Decorin	Deamidation (NQ)	IRIADTN(Deamidation (NQ))ITSIPQGLPPS	947.518	TMA_NED	2	2.5752	100.55	70.745	P07585-2	59	1	67987	7917900
COL6A2	Collagen alpha-2(VI) chain	Unmodified	PLNARVALLQFGGPGEQQ	948.01	TMA_NED	2	0.95191	128.1	97.207	P12110	17	2	66998	7611700
COL3A1	Collagen alpha-1(III) chain	Deamidation (NQ),Hydroxyproline,Oxidation (MP)	GAAGARGNDGARGSDGQ(Deamidation (NQ))P(ox)GP(ox (MP))P	633.284	TMA_MET	3	0.17877	NaN	NaN	P02461	72	0	NaN	13786000
COL3A1	Collagen alpha-1(III) chain	Deamidation (NQ),Hydroxyproline,Oxidation (MP)	GAAGARGNDGARGSDGQ(Deamidation (NQ))P(ox)GP(ox (MP))P	633.284	TMA_NED	3	-1.6671	95.666	95.666	P02461	44	2	4079	18084000
COL1A1	Collagen alpha-1(I) chain	2 Hydroxyproline,Oxidation (MP)	GLAGPP(ox)GESGREGAP(ox)GAEGSP(ox (MP))	949.43	TMA_NED	2	-1.3923	142.66	142.66	P02452	30	3	20492	22558000
COL1A1	Collagen alpha-1(I) chain	2 Hydroxyproline,Oxidation (MP)	GLAGPP(ox)GESGREGAP(ox)GAEGSP(ox (MP))	949.43	TMA_MET	2	0.23585	143.64	143.64	P02452	25	2	20951	8259000
COL1A2	Collagen alpha-2(I) chain	Deamidation (NQ),Oxidation (MP)	GSP(ox (MP))GERGEVGPAGPN(Deamidation (NQ))GFAGPA	949.437	TMA_NED	2	-1.4845	147.56	90.127	P08123	21	2	40555	25124000
COL1A2	Collagen alpha-2(I) chain	Deamidation (NQ),Oxidation (MP)	GSP(ox (MP))GERGEVGPAGPN(Deamidation (NQ))GFAGPA	949.437	TMA_NED	2	-0.29683	86.378	35.091	P08123	16	1	40111	8059400
COL1A2	Collagen alpha-2(I) chain	Deamidation (NQ),Oxidation (MP)	GSP(ox (MP))GERGEVGPAGPN(Deamidation (NQ))GFAGPA	949.437	TMA_MET	2	-1.7139	NaN	NaN	P08123	14	0	NaN	4493000
COL1A2	Collagen alpha-2(I) chain	Unmodified	GVSGGGYDFGYDGDFYRA	951.9	TMA_MET	2	NaN	94.551	70.802	P08123	NaN	1	67959	NaN
COL1A2	Collagen alpha-2(I) chain	Unmodified	GVSGGGYDFGYDGDFYRA	951.9	TMA_NED	2	NaN	148.68	117.25	P08123	NaN	1	67708	NaN
COL1A2	Collagen alpha-2(I) chain	Unmodified	GVSGGGYDFGYDGDFYRA	951.9	TMA_NED	2	NaN	91.914	71.074	P08123	NaN	1	67809	NaN
COL1A2	Collagen alpha-2(I) chain	Unmodified	GVSGGGYDFGYDGDFYRA	951.9	TMA_NED	2	0.95848	159.08	118.36	P08123	36	4	64254	13896000
COL1A2	Collagen alpha-2(I) chain	Unmodified	GVSGGGYDFGYDGDFYRA	951.9	TMA_NED	2	1.1874	160.18	125.41	P08123	49	4	64775	13703000
COL1A2	Collagen alpha-2(I) chain	Unmodified	GVSGGGYDFGYDGDFYRA	951.9	TMA_NED	2	2.4682	150.49	123.7	P08123	46	2	65871	6520400
COL1A2	Collagen alpha-2(I) chain	Unmodified	GVSGGGYDFGYDGDFYRA	951.9	TMA_MET	2	3.1036	160.69	127.65	P08123	49	1	68853	6002700
COL1A2	Collagen alpha-2(I) chain	Unmodified	GVSGGGYDFGYDGDFYRA	951.9	TMA_MET	2	0.96097	150.21	128.02	P08123	56	3	70680	5861300
COL1A2	Collagen alpha-2(I) chain	Unmodified	GVSGGGYDFGYDGDFYRA	951.9	TMA_MET	2	-0.030585	147.18	116.31	P08123	30	2	69363	4480000
COL1A2	Collagen alpha-2(I) chain	Unmodified	GVSGGGYDFGYDGDFYRA	951.9	TMA_MET	2	3.6143	117.92	92.851	P08123	20	3	68324	4249700
COL1A2	Collagen alpha-2(I) chain	Unmodified	GVSGGGYDFGYDGDFYRA	951.9	TMA_NED	2	2.5552	90.759	66.467	P08123	20	1	63902	3459100
COL3A1	Collagen alpha-1(III) chain	3 Hydroxyproline,Oxidation (MP)	GPP(ox)GINGSP(ox)GGKGEM(ox (MP))GP(ox)AGIP	955.949	TMA_MET	2	-1.5494	102.87	102.87	P02461	40	2	32371	30782000
COL3A1	Collagen alpha-1(III) chain	Deamidation (NQ),2 Hydroxyproline,2 Oxidation (MP)	GPP(ox)GIN(Deamidation (NQ))GSP(ox)GGKGEM(ox (MP))GP(ox (MP))AGIP	956.441	TMA_NED	2	0.071269	110.77	110.77	P02461	88	6	35308	91345000
COL3A1	Collagen alpha-1(III) chain	Deamidation (NQ),3 Hydroxyproline,Oxidation (MP)	GPP(ox)GIN(Deamidation (NQ))GSP(ox)GGKGEM(ox (MP))GP(ox)AGIP	956.441	TMA_MET	2	-0.25802	103.21	103.21	P02461	79	5	35418	63910000
COL5A1	Collagen alpha-1(V) chain	Unmodified	VSAQESQAQAILQQARLA	638.013	TMA_MET	3	1.4134	67.902	51.78	P20908	21	1	68246	3275600
COL5A1	Collagen alpha-1(V) chain	Unmodified	VSAQESQAQAILQQARLA	638.013	TMA_NED	3	-2.6793	127.83	42.102	P20908	34	4	63426	35344000
COL5A1	Collagen alpha-1(V) chain	Unmodified	VSAQESQAQAILQQARLA	638.013	TMA_MET	3	3.6559	97.291	63.984	P20908	16	1	68701	2971100
COL5A1	Collagen alpha-1(V) chain	Unmodified	VSAQESQAQAILQQARLA	638.013	TMA_MET	3	0.22411	80.361	66.084	P20908	24	1	68870	1863500
COL5A1	Collagen alpha-1(V) chain	Unmodified	VSAQESQAQAILQQARLA	956.516	TMA_NED	2	-3.6755	237.87	150.92	P20908	33	2	63486	24831000
COL5A1	Collagen alpha-1(V) chain	Unmodified	VSAQESQAQAILQQARLA	956.516	TMA_MET	2	3.8273	127.17	93.213	P20908	14	1	68873	4038000
COL5A1	Collagen alpha-1(V) chain	Unmodified	VSAQESQAQAILQQARLA	956.516	TMA_MET	2	1.7693	117.93	86.293	P20908	12	1	67856	2291700
COL1A2	Collagen alpha-2(I) chain	Hydroxyproline,Oxidation (MP)	FQGPAGEP(ox)GEP(ox (MP))GQTGPAGAR	956.943	TMA_MET	2	-1.7143	86.135	86.135	P08123	22	1	25911	17245000
COL1A2	Collagen alpha-2(I) chain	2 Hydroxyproline	GSP(ox)GNIGPAGKEGPVGLP(ox)GID	960.987	TMA_MET	2	NaN	71.935	71.935	P08123	NaN	1	52523	NaN
COL1A2	Collagen alpha-2(I) chain	2 Hydroxyproline	GSP(ox)GNIGPAGKEGPVGLP(ox)GID	960.987	TMA_MET	2	NaN	128.85	128.85	P08123	NaN	1	53104	NaN
COL1A2	Collagen alpha-2(I) chain	2 Hydroxyproline	GSP(ox)GNIGPAGKEGPVGLP(ox)GID	960.987	TMA_NED	2	2.4572	140.19	140.19	P08123	56	3	51926	38376000
COL1A1	Collagen alpha-1(I) chain	Hydroxyproline	GPSGEPGKQGPSGASGERGP(ox)P	641.305	TMA_NED	3	-0.86277	140.63	101.12	P02452	85	4	10232	30189000
COL1A1	Collagen alpha-1(I) chain	Hydroxyproline	GPSGEPGKQGPSGASGERGP(ox)P	641.305	TMA_MET	3	-1.1145	134.06	90.897	P02452	80	3	11040	19654000
COL1A1	Collagen alpha-1(I) chain	Deamidation (NQ),Hydroxyproline	GPSGEPGKQ(Deamidation (NQ))GPSGASGERGP(ox)P	641.633	TMA_NED	3	NaN	79.568	53.744	P02452	NaN	1	11614	NaN
COL1A1	Collagen alpha-1(I) chain	Deamidation (NQ),Hydroxyproline	GPSGEPGKQ(Deamidation (NQ))GPSGASGERGP(ox)P	641.633	TMA_NED	3	1.0255	147.9	93.528	P02452	41	2	11915	7799000
COL1A1	Collagen alpha-1(I) chain	Deamidation (NQ),Hydroxyproline	GPSGEPGKQ(Deamidation (NQ))GPSGASGERGP(ox)P	641.633	TMA_MET	3	0.47653	93.73	61.639	P02452	30	1	12342	6068200
COL1A2	Collagen alpha-2(I) chain	Oxidation (MP)	GPSGEEGKRGPNGEAGSAGP(ox (MP))P	641.965	TMA_NED	3	-1.3469	NaN	NaN	P08123	139	0	NaN	75389000
COL1A2	Collagen alpha-2(I) chain	Oxidation (MP)	GPSGEEGKRGPNGEAGSAGP(ox (MP))P	641.965	TMA_MET	3	-0.15357	89.028	42.274	P08123	139	2	8975	67730000
COL1A1	Collagen alpha-1(I) chain	2 Oxidation (MP)	GSKGDTGAKGEP(ox (MP))GPVGVQGP(ox (MP))P	641.985	TMA_MET	3	-1.1692	NaN	NaN	P02452	43	0	NaN	75052000
COL1A1	Collagen alpha-1(I) chain	2 Oxidation (MP)	GSKGDTGAKGEP(ox (MP))GPVGVQGP(ox (MP))P	641.985	TMA_NED	3	0.17996	94.234	94.234	P02452	47	2	17140	125270000
COL1A1	Collagen alpha-1(I) chain	Hydroxyproline,Oxidation (MP)	GSKGDTGAKGEP(ox)GPVGVQGP(ox (MP))P	962.474	TMA_NED	2	-2.7793	158.31	158.31	P02452	14	1	17102	5043200
COL1A2	Collagen alpha-2(I) chain	Deamidation (NQ),Hydroxyproline	GPSGEEGKRGPN(Deamidation (NQ))GEAGSAGP(ox)P	642.293	TMA_NED	3	NaN	83.423	35.671	P08123	NaN	1	10588	NaN
COL1A2	Collagen alpha-2(I) chain	Deamidation (NQ),Hydroxyproline	GPSGEEGKRGPN(Deamidation (NQ))GEAGSAGP(ox)P	642.293	TMA_NED	3	-0.37729	120.92	68.106	P08123	112	4	9703	239200000
COL1A2	Collagen alpha-2(I) chain	Deamidation (NQ),Hydroxyproline	GPSGEEGKRGPN(Deamidation (NQ))GEAGSAGP(ox)P	642.293	TMA_MET	3	-0.29601	118.72	62.324	P08123	139	3	10416	211990000
COL1A2	Collagen alpha-2(I) chain	Deamidation (NQ),Hydroxyproline	GPSGEEGKRGPN(Deamidation (NQ))GEAGSAGP(ox)P	642.293	TMA_MET	3	-1.2194	90.581	37.851	P08123	45	1	11092	50012000
COL1A2	Collagen alpha-2(I) chain	Deamidation (NQ),Hydroxyproline	GPSGEEGKRGPN(Deamidation (NQ))GEAGSAGP(ox)P	642.293	TMA_NED	3	-0.54743	132.79	85.7	P08123	83	2	11547	27167000
COL1A2	Collagen alpha-2(I) chain	Deamidation (NQ),Hydroxyproline	GPSGEEGKRGPN(Deamidation (NQ))GEAGSAGP(ox)P	642.293	TMA_MET	3	0.036245	104.61	45.264	P08123	58	3	12108	20411000
COL1A2	Collagen alpha-2(I) chain	Deamidation (NQ),Hydroxyproline	GPSGEEGKRGPN(Deamidation (NQ))GEAGSAGPP(ox)	962.935	TMA_MET	2	-0.22067	122.34	72.41	P08123	27	1	10448	3591400
COL1A2	Collagen alpha-2(I) chain	Deamidation (NQ),Hydroxyproline	GPSGEEGKRGPN(Deamidation (NQ))GEAGSAGPP(ox)	962.935	TMA_NED	2	-2.1035	116.84	54.698	P08123	28	1	9746	3338600
COL3A1	Collagen alpha-1(III) chain	2 Oxidation (MP)	GLAGTAGEP(ox (MP))GRDGNPGSDGLP(ox (MP))	963.943	TMA_MET	2	0.024642	151.3	151.3	P02461	71	3	33111	320500000
COL3A1	Collagen alpha-1(III) chain	Hydroxyproline,Oxidation (MP)	GLAGTAGEP(ox)GRDGNPGSDGLP(ox (MP))	963.943	TMA_MET	2	-3.19	150.78	150.78	P02461	96	4	33703	172150000
COL3A1	Collagen alpha-1(III) chain	Hydroxyproline,Oxidation (MP)	GLAGTAGEP(ox)GRDGNP(ox (MP))GSDGLP	963.943	TMA_MET	2	-0.21014	86.214	86.214	P02461	43	1	36414	13921000
COL3A1	Collagen alpha-1(III) chain	Hydroxyproline,Oxidation (MP)	GLAGTAGEP(ox)GRDGNPGSDGLP(ox (MP))	963.943	TMA_MET	2	NaN	119.62	119.62	P02461	NaN	1	32903	NaN
COL3A1	Collagen alpha-1(III) chain	Hydroxyproline,Oxidation (MP)	GLAGTAGEP(ox)GRDGNPGSDGLP(ox (MP))	963.943	TMA_NED	2	-4.0578	158.89	158.89	P02461	74	4	33384	411120000
COL3A1	Collagen alpha-1(III) chain	Hydroxyproline,Oxidation (MP)	GLAGTAGEP(ox)GRDGNP(ox (MP))GSDGLP	963.943	TMA_NED	2	-4.1572	88.796	88.796	P02461	48	1	36200	18781000
COL3A1	Collagen alpha-1(III) chain	Hydroxyproline,Oxidation (MP)	GLAGTAGEP(ox)GRDGNPGSDGLP(ox (MP))	963.943	TMA_NED	2	-4.9784	NaN	NaN	P02461	57	0	NaN	174130000
COL3A1	Collagen alpha-1(III) chain	3 Oxidation (MP)	GPQGVKGERGSP(ox (MP))GGP(ox (MP))GAAGFP(ox (MP))	643.313	TMA_MET	3	-1.4408	NaN	NaN	P02461	43	0	NaN	47684000
COL3A1	Collagen alpha-1(III) chain	3 Oxidation (MP)	GPQGVKGERGSP(ox (MP))GGP(ox (MP))GAAGFP(ox (MP))	643.313	TMA_NED	3	0.16482	85.231	85.231	P02461	55	1	18599	108800000
COL1A1	Collagen alpha-1(I) chain	Hydroxyproline,3 Oxidation (MP)	GAP(ox)GSQGAP(ox (MP))GLQGM(ox (MP))P(ox (MP))GERGAA	965.44	TMA_NED	2	-0.74181	117.08	71.291	P02452	23	1	19181	8392300
COL1A1	Collagen alpha-1(I) chain	Hydroxyproline,3 Oxidation (MP)	GAP(ox)GSQGAP(ox (MP))GLQGM(ox (MP))P(ox (MP))GERGAA	965.44	TMA_MET	2	-2.83	106.76	55.471	P02452	20	1	19403	6381700
COL1A1	Collagen alpha-1(I) chain	Hydroxyproline,3 Oxidation (MP)	GAP(ox)GSQGAP(ox (MP))GLQGM(ox (MP))P(ox (MP))GERGAA	965.44	TMA_MET	2	0.29144	133.48	74.059	P02452	28	1	19660	5993500
COL1A1	Collagen alpha-1(I) chain	Hydroxyproline,3 Oxidation (MP)	GAP(ox)GSQGAP(ox (MP))GLQGM(ox (MP))P(ox (MP))GERGAA	965.44	TMA_NED	2	-3.3131	94.45	56.857	P02452	19	1	18760	5206900
COL3A1	Collagen alpha-1(III) chain	2 Hydroxyproline,2 Oxidation (MP)	GAAGTP(ox)GLQGM(ox (MP))P(ox)GERGGLGSP(ox (MP))	965.95	TMA_MET	2	-3.0174	152.88	152.88	P02461	28	2	27697	202550000
COL3A1	Collagen alpha-1(III) chain	Deamidation (NQ),2 Hydroxyproline,2 Oxidation (MP)	GAAGTP(ox)GLQ(Deamidation (NQ))GM(ox (MP))P(ox)GERGGLGSP(ox (MP))	966.442	TMA_NED	2	-1.3181	136.83	136.83	P02461	47	3	28990	95256000
COL3A1	Collagen alpha-1(III) chain	Deamidation (NQ),2 Hydroxyproline,2 Oxidation (MP)	GAAGTP(ox)GLQ(Deamidation (NQ))GM(ox (MP))P(ox)GERGGLGSP(ox (MP))	966.442	TMA_MET	2	-0.98188	156.6	156.6	P02461	46	2	29238	34461000
COL6A1	Collagen alpha-1(VI) chain	Unmodified	VAVVQYSGTGQQRPERAS	645.001	TMA_MET	3	NaN	90.714	51.477	P12109	NaN	1	23711	NaN
COL1A1	Collagen alpha-1(I) chain	3 Hydroxyproline	GPP(ox)GEAGKP(ox)GEQGVPGDLGAP(ox)	967.958	TMA_MET	2	0.047482	151.8	151.8	P02452	61	3	31862	902110000
COL1A1	Collagen alpha-1(I) chain	3 Hydroxyproline	GPP(ox)GEAGKP(ox)GEQGVPGDLGAP(ox)	967.958	TMA_NED	2	-0.16859	138.28	138.28	P02452	69	5	31766	363320000
COL1A1	Collagen alpha-1(I) chain	3 Hydroxyproline	GPP(ox)GEAGKP(ox)GEQGVPGDLGAP(ox)	967.958	TMA_MET	2	0.10129	120.54	120.54	P02452	33	1	32559	44607000
COL1A1	Collagen alpha-1(I) chain	3 Hydroxyproline	GPP(ox)GEAGKP(ox)GEQGVPGDLGAP(ox)	967.958	TMA_NED	2	-3.8708	145.86	145.86	P02452	31	2	32462	30549000
COL1A1	Collagen alpha-1(I) chain	Deamidation (NQ),3 Oxidation (MP)	GPP(ox (MP))GEAGKP(ox (MP))GEQ(Deamidation (NQ))GVPGDLGAP(ox (MP))	968.45	TMA_MET	2	NaN	111.81	111.81	P02452	NaN	1	34619	NaN
COL1A1	Collagen alpha-1(I) chain	Deamidation (NQ),2 Hydroxyproline,Oxidation (MP)	P(ox)GEAGKPGEQ(Deamidation (NQ))GVP(ox)GDLGAP(ox (MP))GP	968.45	TMA_MET	2	NaN	86.944	86.944	P02452	NaN	1	34411	NaN
COL1A1	Collagen alpha-1(I) chain	Deamidation (NQ),3 Oxidation (MP)	GPP(ox (MP))GEAGKP(ox (MP))GEQ(Deamidation (NQ))GVPGDLGAP(ox (MP))	968.45	TMA_MET	2	0.0013592	140.49	140.49	P02452	66	1	33733	31104000
COL1A1	Collagen alpha-1(I) chain	Deamidation (NQ),3 Oxidation (MP)	GPP(ox (MP))GEAGKP(ox (MP))GEQ(Deamidation (NQ))GVPGDLGAP(ox (MP))	968.45	TMA_NED	2	-1.136	121.95	121.95	P02452	73	1	33628	28075000
COL1A1	Collagen alpha-1(I) chain	Deamidation (NQ),3 Oxidation (MP)	GPP(ox (MP))GEAGKP(ox (MP))GEQ(Deamidation (NQ))GVPGDLGAP(ox (MP))	968.45	TMA_NED	2	0.12401	115.04	115.04	P02452	46	2	34552	20467000
COL1A1	Collagen alpha-1(I) chain	Deamidation (NQ),2 Hydroxyproline,Oxidation (MP)	P(ox)GEAGKPGEQ(Deamidation (NQ))GVP(ox)GDLGAPGP(ox (MP))	968.45	TMA_NED	2	0.12401	85.837	85.837	P02452	46	1	34115	20467000
COL1A1	Collagen alpha-1(I) chain	Deamidation (NQ),3 Oxidation (MP)	GPP(ox (MP))GEAGKP(ox (MP))GEQ(Deamidation (NQ))GVPGDLGAP(ox (MP))	968.45	TMA_MET	2	0.61876	123.72	123.72	P02452	85	2	35037	17363000
COL1A1	Collagen alpha-1(I) chain	Deamidation (NQ),2 Hydroxyproline,Oxidation (MP)	P(ox)GEAGKPGEQ(Deamidation (NQ))GVP(ox)GDLGAPGP(ox (MP))	968.45	TMA_NED	2	-0.23586	84.859	84.859	P02452	26	1	33026	15005000
COL1A1	Collagen alpha-1(I) chain	Deamidation (NQ),3 Oxidation (MP)	GPP(ox (MP))GEAGKP(ox (MP))GEQ(Deamidation (NQ))GVPGDLGAP(ox (MP))	968.45	TMA_NED	2	1.1488	127.66	127.66	P02452	41	3	35182	13928000
COL1A1	Collagen alpha-1(I) chain	Deamidation (NQ),3 Oxidation (MP)	GPP(ox (MP))GEAGKP(ox (MP))GEQ(Deamidation (NQ))GVPGDLGAP(ox (MP))	968.45	TMA_NED	2	0.90484	94.532	94.532	P02452	50	1	35374	9374600
COL1A1	Collagen alpha-1(I) chain	Deamidation (NQ),2 Hydroxyproline,Oxidation (MP)	P(ox)GEAGKPGEQ(Deamidation (NQ))GVP(ox)GDLGAPGP(ox (MP))	968.45	TMA_NED	2	0.90484	99.991	99.991	P02452	50	1	35582	9374600
COL1A1	Collagen alpha-1(I) chain	Deamidation (NQ),2 Hydroxyproline,Oxidation (MP)	P(ox)GEAGKPGEQ(Deamidation (NQ))GVP(ox)GDLGAPGP(ox (MP))	968.45	TMA_MET	2	NaN	62.162	62.162	P02452	NaN	1	36083	NaN
COL3A1	Collagen alpha-1(III) chain	3 Hydroxyproline	GQP(ox)GDKGEGGAP(ox)GLP(ox)GIAGPR	645.989	TMA_NED	3	-1.611	112.44	112.44	P02461	65	3	29214	308770000
COL3A1	Collagen alpha-1(III) chain	3 Hydroxyproline	GQP(ox)GDKGEGGAP(ox)GLP(ox)GIAGPR	645.989	TMA_MET	3	-3.7849	104.81	104.81	P02461	67	2	29831	54550000
COL3A1	Collagen alpha-1(III) chain	3 Hydroxyproline	GQP(ox)GDKGEGGAP(ox)GLP(ox)GIAGPR	968.48	TMA_NED	2	NaN	122.63	122.63	P02461	NaN	1	29456	NaN
COL1A2	Collagen alpha-2(I) chain	Hydroxyproline,Oxidation (MP)	GVNGAP(ox)GEAGRDGNPGNDGP(ox (MP))P	968.923	TMA_MET	2	NaN	109.16	109.16	P08123	NaN	1	16643	NaN
COL1A2	Collagen alpha-2(I) chain	Hydroxyproline,Oxidation (MP)	GVNGAP(ox)GEAGRDGNPGNDGP(ox (MP))P	968.923	TMA_MET	2	-1.7019	149.6	149.6	P08123	37	1	16850	11940000
COL1A2	Collagen alpha-2(I) chain	Hydroxyproline,Oxidation (MP)	GVNGAP(ox)GEAGRDGNPGNDGP(ox (MP))P	968.923	TMA_NED	2	-4.2424	NaN	NaN	P08123	3	0	NaN	7394200
COL3A1	Collagen alpha-1(III) chain	Deamidation (NQ),3 Oxidation (MP)	GQ(Deamidation (NQ))P(ox (MP))GDKGEGGAP(ox (MP))GLP(ox (MP))GIAGPR	968.972	TMA_NED	2	NaN	92.939	92.939	P02461	NaN	1	29318	NaN
COL1A1	Collagen alpha-1(I) chain	2 Oxidation (MP)	GPSGEP(ox (MP))GKQGPSGASGERGP(ox (MP))P	646.636	TMA_NED	3	1.4013	177.61	177.61	P02452	139	8	5794	11969000
COL1A1	Collagen alpha-1(I) chain	2 Oxidation (MP)	GPSGEP(ox (MP))GKQGPSGASGERGP(ox (MP))P	646.636	TMA_MET	3	0.8315	195.96	195.96	P02452	121	6	6646	6021900
COL1A1	Collagen alpha-1(I) chain	Deamidation (NQ),Hydroxyproline,Oxidation (MP)	GPSGEP(ox)GKQ(Deamidation (NQ))GPSGASGERGP(ox (MP))P	646.964	TMA_MET	3	NaN	66.636	66.636	P02452	NaN	1	8331	NaN
COL1A1	Collagen alpha-1(I) chain	Deamidation (NQ),Hydroxyproline,Oxidation (MP)	GPSGEP(ox)GKQ(Deamidation (NQ))GPSGASGERGP(ox (MP))P	646.964	TMA_MET	3	NaN	62.362	62.362	P02452	NaN	1	11668	NaN
COL1A1	Collagen alpha-1(I) chain	Deamidation (NQ),2 Oxidation (MP)	GPSGEP(ox (MP))GKQ(Deamidation (NQ))GPSGASGERGP(ox (MP))P	646.964	TMA_MET	3	-1.5672	NaN	NaN	P02452	27	0	NaN	3259600
COL1A1	Collagen alpha-1(I) chain	Deamidation (NQ),Hydroxyproline,Oxidation (MP)	GPSGEP(ox)GKQ(Deamidation (NQ))GPSGASGERGP(ox (MP))P	646.964	TMA_NED	3	-1.3908	156.92	156.92	P02452	58	5	7852	7568800
COL1A1	Collagen alpha-1(I) chain	Deamidation (NQ),2 Oxidation (MP)	GPSGEP(ox (MP))GKQ(Deamidation (NQ))GPSGASGERGP(ox (MP))P	646.964	TMA_NED	3	0.66692	87.352	87.352	P02452	17	1	9468	4707700
COL1A1	Collagen alpha-1(I) chain	Deamidation (NQ),Hydroxyproline,Oxidation (MP)	GPSGEP(ox)GKQ(Deamidation (NQ))GPSGASGERGP(ox (MP))P	646.964	TMA_MET	3	-0.67169	115.76	115.76	P02452	51	2	8520	3386300
COL1A1	Collagen alpha-1(I) chain	Deamidation (NQ),Hydroxyproline,Oxidation (MP)	GPSGEP(ox)GKQ(Deamidation (NQ))GPSGASGERGP(ox (MP))P	646.964	TMA_NED	3	-2.655	88.176	88.176	P02452	16	1	7482	3290600
COL1A2	Collagen alpha-2(I) chain	2 Hydroxyproline	GPSGEEGKRGPNGEAGSAGP(ox)P(ox)	647.296	TMA_NED	3	0.89651	NaN	NaN	P08123	16	0	NaN	14229000
COL1A2	Collagen alpha-2(I) chain	2 Hydroxyproline	GPSGEEGKRGPNGEAGSAGP(ox)P(ox)	647.296	TMA_MET	3	0.74828	101.64	101.64	P08123	14	1	4050	20701000
COL1A2	Collagen alpha-2(I) chain	Hydroxyproline	GPP(ox)GVSGGGYDFGYDGDFY	971.892	TMA_MET	2	NaN	166.97	139.83	P08123	NaN	1	86511	NaN
COL1A2	Collagen alpha-2(I) chain	Hydroxyproline	GPP(ox)GVSGGGYDFGYDGDFY	971.892	TMA_MET	2	NaN	138.76	116.23	P08123	NaN	1	88206	NaN
COL1A2	Collagen alpha-2(I) chain	Hydroxyproline	GPP(ox)GVSGGGYDFGYDGDFY	971.892	TMA_MET	2	-2.9414	199.68	176.45	P08123	90	5	77647	227840000
COL1A2	Collagen alpha-2(I) chain	Hydroxyproline	GPP(ox)GVSGGGYDFGYDGDFY	971.892	TMA_MET	2	-3.8929	199.68	179.68	P08123	102	9	77111	181020000
COL1A2	Collagen alpha-2(I) chain	Hydroxyproline	GPP(ox)GVSGGGYDFGYDGDFY	971.892	TMA_NED	2	-4.1061	205.53	180.78	P08123	56	4	77354	140370000
COL1A2	Collagen alpha-2(I) chain	Hydroxyproline	GPP(ox)GVSGGGYDFGYDGDFY	971.892	TMA_NED	2	-2.1564	181.68	153.02	P08123	31	2	78042	138990000
COL1A2	Collagen alpha-2(I) chain	Hydroxyproline	GPP(ox)GVSGGGYDFGYDGDFY	971.892	TMA_NED	2	-2.2481	199.68	168.8	P08123	71	7	77178	97048000
COL1A2	Collagen alpha-2(I) chain	Hydroxyproline	GPP(ox)GVSGGGYDFGYDGDFY	971.892	TMA_NED	2	-1.4776	196.88	175.9	P08123	47	5	78388	93475000
COL1A2	Collagen alpha-2(I) chain	Hydroxyproline	GPP(ox)GVSGGGYDFGYDGDFY	971.892	TMA_MET	2	-0.82721	206.11	173.17	P08123	77	6	79019	67202000
COL1A2	Collagen alpha-2(I) chain	Hydroxyproline	GPP(ox)GVSGGGYDFGYDGDFY	971.892	TMA_NED	2	-0.32224	184.24	151.91	P08123	35	2	79071	52643000
COL1A2	Collagen alpha-2(I) chain	Hydroxyproline	GPP(ox)GVSGGGYDFGYDGDFY	971.892	TMA_NED	2	-2.7397	189.17	160.84	P08123	57	3	79398	21766000
COL1A2	Collagen alpha-2(I) chain	Hydroxyproline	GPP(ox)GVSGGGYDFGYDGDFY	971.892	TMA_MET	2	0.04073	178.46	149.16	P08123	60	3	79704	12796000
COL1A2	Collagen alpha-2(I) chain	Hydroxyproline	GPP(ox)GVSGGGYDFGYDGDFY	971.892	TMA_NED	2	-2.7538	143.5	122.66	P08123	25	3	75846	4415800
COL1A2	Collagen alpha-2(I) chain	Hydroxyproline	GPP(ox)GVSGGGYDFGYDGDFY	971.892	TMA_MET	2	2.5347	124.67	105.43	P08123	38	2	86842	3566000
COL1A2	Collagen alpha-2(I) chain	Hydroxyproline	GPP(ox)GVSGGGYDFGYDGDFY	971.892	TMA_NED	2	2.2622	88.596	63.122	P08123	64	1	88542	1863500
COL1A2	Collagen alpha-2(I) chain	Hydroxyproline	GPP(ox)GVSGGGYDFGYDGDFY	971.892	TMA_NED	2	-1.6471	NaN	NaN	P08123	26	0	NaN	4774700
COL1A2	Collagen alpha-2(I) chain	Hydroxyproline	GPP(ox)GVSGGGYDFGYDGDFY	971.892	TMA_NED	2	7.4225	NaN	NaN	P08123	14	0	NaN	622240
COL3A1	Collagen alpha-1(III) chain	3 Hydroxyproline	GLAGTAGEP(ox)GRDGNP(ox)GSDGLP(ox)	971.94	TMA_MET	2	-3.7336	167.19	167.19	P02461	57	4	30105	1623800000
COL3A1	Collagen alpha-1(III) chain	3 Hydroxyproline	GLAGTAGEP(ox)GRDGNP(ox)GSDGLP(ox)	971.94	TMA_MET	2	-2.7417	156.2	156.2	P02461	87	5	31246	568260000
COL3A1	Collagen alpha-1(III) chain	3 Hydroxyproline	GLAGTAGEP(ox)GRDGNP(ox)GSDGLP(ox)	971.94	TMA_NED	2	-4.2919	178.15	178.15	P02461	54	4	29671	569540000
COL3A1	Collagen alpha-1(III) chain	3 Hydroxyproline	GLAGTAGEP(ox)GRDGNP(ox)GSDGLP(ox)	971.94	TMA_NED	2	-3.1373	162.69	162.69	P02461	60	4	30128	1863600000
COL3A1	Collagen alpha-1(III) chain	3 Hydroxyproline	GLAGTAGEP(ox)GRDGNP(ox)GSDGLP(ox)	971.94	TMA_NED	2	-4.3984	128.95	128.95	P02461	123	5	31756	1145400000
COL3A1	Collagen alpha-1(III) chain	3 Hydroxyproline	GLAGTAGEP(ox)GRDGNP(ox)GSDGLP(ox)	971.94	TMA_MET	2	-4.5226	NaN	NaN	P02461	55	0	NaN	326880000
COL1A1	Collagen alpha-1(I) chain	3 Oxidation (MP)	GPP(ox (MP))GERGGP(ox (MP))GSRGFP(ox (MP))GADGVA	971.954	TMA_NED	2	NaN	157.68	157.68	P02452	NaN	1	24325	NaN
COL1A1	Collagen alpha-1(I) chain	3 Oxidation (MP)	GPP(ox (MP))GERGGP(ox (MP))GSRGFP(ox (MP))GADGVA	971.954	TMA_MET	2	-1.8129	122.63	122.63	P02452	32	1	24663	22726000
COL1A1	Collagen alpha-1(I) chain	3 Oxidation (MP)	GPP(ox (MP))GERGGP(ox (MP))GSRGFP(ox (MP))GADGVA	971.954	TMA_NED	2	-3.8484	120.77	120.77	P02452	29	1	22774	18427000
COL1A1	Collagen alpha-1(I) chain	3 Oxidation (MP)	GP(ox (MP))PGERGGP(ox (MP))GSRGFP(ox (MP))GADGVA	971.954	TMA_NED	2	-2.3461	136.6	136.6	P02452	45	2	24113	13602000
COL1A2	Collagen alpha-2(I) chain	Deamidation (NQ),Hydroxyproline	GPTGDP(ox)GKN(Deamidation (NQ))GDKGHAGLAGAR	488.241	TMA_NED	4	1.1911	83.213	58.339	P08123	41	1	4074	53518000
COL1A1	Collagen alpha-1(I) chain	Hydroxyproline,3 Oxidation (MP)	GPP(ox)GEAGKP(ox (MP))GEQGVP(ox (MP))GDLGAP(ox (MP))	975.956	TMA_NED	2	-4.1477	129.38	129.38	P02452	61	3	26125	2470900000
COL1A1	Collagen alpha-1(I) chain	Hydroxyproline,3 Oxidation (MP)	GPP(ox)GEAGKP(ox (MP))GEQGVP(ox (MP))GDLGAP(ox (MP))	975.956	TMA_MET	2	-1.3656	120.92	120.92	P02452	76	5	26978	1696700000
COL1A1	Collagen alpha-1(I) chain	Hydroxyproline,3 Oxidation (MP)	GPP(ox)GEAGKP(ox (MP))GEQGVP(ox (MP))GDLGAP(ox (MP))	975.956	TMA_NED	2	-1.0103	130.95	130.95	P02452	61	1	28482	80288000
COL1A1	Collagen alpha-1(I) chain	2 Hydroxyproline,2 Oxidation (MP)	GPP(ox)GEAGKP(ox)GEQGVP(ox (MP))GDLGAP(ox (MP))	975.956	TMA_MET	2	0.19747	132.65	132.65	P02452	82	2	28690	44693000
COL1A1	Collagen alpha-1(I) chain	Deamidation (NQ),2 Hydroxyproline,2 Oxidation (MP)	GP(ox)PGEAGKP(ox)GEQ(Deamidation (NQ))GVP(ox (MP))GDLGAP(ox (MP))	976.448	TMA_NED	2	2.9634	102.63	102.63	P02452	58	2	28274	112550000
COL1A1	Collagen alpha-1(I) chain	Deamidation (NQ),Hydroxyproline,3 Oxidation (MP)	GP(ox)PGEAGKP(ox (MP))GEQ(Deamidation (NQ))GVP(ox (MP))GDLGAP(ox (MP))	976.448	TMA_MET	2	-2.162	110.55	110.55	P02452	63	1	30352	24342000
COL1A1	Collagen alpha-1(I) chain	Deamidation (NQ),2 Hydroxyproline,2 Oxidation (MP)	GPP(ox)GEAGKP(ox)GEQ(Deamidation (NQ))GVP(ox (MP))GDLGAP(ox (MP))	976.448	TMA_NED	2	0.050072	122.63	122.63	P02452	103	3	31129	23812000
COL1A1	Collagen alpha-1(I) chain	Deamidation (NQ),Hydroxyproline,3 Oxidation (MP)	GPP(ox)GEAGKP(ox (MP))GEQ(Deamidation (NQ))GVP(ox (MP))GDLGAP(ox (MP))	976.448	TMA_NED	2	-2.5084	123.63	123.63	P02452	55	2	30414	21796000
COL1A1	Collagen alpha-1(I) chain	Deamidation (NQ),2 Hydroxyproline,2 Oxidation (MP)	GP(ox)PGEAGKP(ox)GEQ(Deamidation (NQ))GVP(ox (MP))GDLGAP(ox (MP))	976.448	TMA_MET	2	5.0118	NaN	NaN	P02452	73	0	NaN	91405000
COL1A2	Collagen alpha-2(I) chain	2 Hydroxyproline,Oxidation (MP)	GVNGAP(ox)GEAGRDGNP(ox)GNDGP(ox (MP))P	976.92	TMA_MET	2	-1.7895	186.96	186.96	P08123	97	8	13521	66741000
COL1A2	Collagen alpha-2(I) chain	2 Hydroxyproline,Oxidation (MP)	GVNGAP(ox)GEAGRDGNP(ox)GNDGP(ox (MP))P	976.92	TMA_NED	2	-3.179	168.57	168.57	P08123	29	1	13029	38866000
COL1A2	Collagen alpha-2(I) chain	2 Hydroxyproline,Oxidation (MP)	GVNGAP(ox)GEAGRDGNP(ox)GNDGP(ox (MP))P	976.92	TMA_NED	2	-2.6224	191.63	191.63	P08123	52	4	12618	35747000
COL1A2	Collagen alpha-2(I) chain	Deamidation (NQ),3 Oxidation (MP)	GVN(Deamidation (NQ))GAP(ox (MP))GEAGRDGNP(ox (MP))GNDGP(ox (MP))P	977.412	TMA_MET	2	-2.2281	167.19	167.19	P08123	74	5	14571	30935000
COL1A2	Collagen alpha-2(I) chain	Deamidation (NQ),3 Oxidation (MP)	GVN(Deamidation (NQ))GAP(ox (MP))GEAGRDGNP(ox (MP))GNDGP(ox (MP))P	977.412	TMA_MET	2	-2.2318	174.24	174.24	P08123	76	5	15409	21739000
COL1A2	Collagen alpha-2(I) chain	Deamidation (NQ),3 Oxidation (MP)	GVN(Deamidation (NQ))GAP(ox (MP))GEAGRDGNP(ox (MP))GNDGP(ox (MP))P	977.412	TMA_NED	2	-2.7184	139.21	139.21	P08123	86	6	14120	13784000
COL1A2	Collagen alpha-2(I) chain	Deamidation (NQ),3 Oxidation (MP)	GVN(Deamidation (NQ))GAP(ox (MP))GEAGRDGNP(ox (MP))GNDGP(ox (MP))P	977.412	TMA_NED	2	-4.7866	NaN	NaN	P08123	72	0	NaN	19736000
COL3A1	Collagen alpha-1(III) chain	2 Hydroxyproline,Oxidation (MP)	GAKGEDGKDGSP(ox)GEP(ox)GANGLP(ox (MP))	653.296	TMA_MET	3	-1.7743	92.098	92.098	P02461	86	3	12838	39966000
COL3A1	Collagen alpha-1(III) chain	2 Hydroxyproline,Oxidation (MP)	GAKGEDGKDGSP(ox)GEP(ox)GANGLP(ox (MP))	653.296	TMA_NED	3	-1.6038	93.5	93.5	P02461	88	2	11850	31120000
COL1A2	Collagen alpha-2(I) chain	2 Oxidation (MP)	GP(ox (MP))P(ox (MP))GVSGGGYDFGYDGDFY	979.889	TMA_NED	2	NaN	104.43	104.43	P08123	NaN	1	75191	NaN
COL1A2	Collagen alpha-2(I) chain	Hydroxyproline,Oxidation (MP)	GP(ox)P(ox (MP))GVSGGGYDFGYDGDFY	979.889	TMA_MET	2	-2.2343	171.62	171.62	P08123	72	7	76443	10785000
COL1A2	Collagen alpha-2(I) chain	Hydroxyproline,Oxidation (MP)	GP(ox)P(ox (MP))GVSGGGYDFGYDGDFY	979.889	TMA_MET	2	-2.6753	158.47	158.47	P08123	50	3	75466	9416800
COL1A2	Collagen alpha-2(I) chain	2 Oxidation (MP)	GP(ox (MP))P(ox (MP))GVSGGGYDFGYDGDFY	979.889	TMA_NED	2	0.44634	173.28	173.28	P08123	43	2	77054	8068200
COL1A2	Collagen alpha-2(I) chain	Hydroxyproline,Oxidation (MP)	GP(ox)P(ox (MP))GVSGGGYDFGYDGDFY	979.889	TMA_NED	2	-1.9875	84.198	84.198	P08123	20	1	75857	5446800
COL5A1;COL11A1	Collagen alpha-1(V) chain;Collagen alpha-1(XI) chain	2 Hydroxyproline,2 Oxidation (MP)	GPVGFP(ox)GDP(ox)GP(ox (MP))PGEP(ox (MP))GPAGQD	983.427	TMA_NED	2	2.3097	80.312	80.312	P20908	22	1	44487	5706200
COL5A1;COL11A1	Collagen alpha-1(V) chain;Collagen alpha-1(XI) chain	2 Hydroxyproline,2 Oxidation (MP)	GPVGFP(ox)GDP(ox)GP(ox (MP))PGEP(ox (MP))GPAGQD	983.427	TMA_MET	2	4.7048	NaN	NaN	P20908	16	0	NaN	3182600
COL3A1	Collagen alpha-1(III) chain	2 Hydroxyproline,3 Oxidation (MP)	GPP(ox)GTSGHP(ox)GSP(ox (MP))GSP(ox (MP))GYQGP(ox (MP))P	984.422	TMA_MET	2	3.3429	99.259	99.259	P02461	23	1	17308	3922300
COL3A1	Collagen alpha-1(III) chain	2 Hydroxyproline,3 Oxidation (MP)	GPP(ox)GTSGHP(ox)GSP(ox (MP))GSP(ox (MP))GYQGP(ox (MP))P	984.422	TMA_NED	2	3.2789	97.463	97.463	P02461	26	1	16666	3120300
COL1A2	Collagen alpha-2(I) chain	Hydroxyproline,Oxidation (MP)	GPQGFQGPAGEP(ox)GEP(ox (MP))GQTGPA	984.44	TMA_NED	2	-3.2167	252.37	252.37	P08123	56	4	38943	335660000
COL1A2	Collagen alpha-2(I) chain	Hydroxyproline,Oxidation (MP)	GPQGFQGPAGEP(ox)GEP(ox (MP))GQTGPA	984.44	TMA_MET	2	-4.9492	NaN	NaN	P08123	42	0	NaN	227680000
COL1A2	Collagen alpha-2(I) chain	2 Deamidation (NQ),Hydroxyproline,Oxidation (MP)	GPQGFQ(Deamidation (NQ))GPAGEP(ox)GEP(ox (MP))GQ(Deamidation (NQ))TGPA	985.424	TMA_NED	2	-1.4729	110.38	110.38	P08123	22	2	42283	7683600
COL1A2	Collagen alpha-2(I) chain	2 Deamidation (NQ),Hydroxyproline,Oxidation (MP)	GPQGFQ(Deamidation (NQ))GPAGEP(ox)GEP(ox (MP))GQ(Deamidation (NQ))TGPA	985.424	TMA_MET	2	-2.1989	112.43	112.43	P08123	23	1	41983	7079200
COL1A1	Collagen alpha-1(I) chain	2 Hydroxyproline,2 Oxidation (MP)	GSQGAP(ox)GLQGM(ox (MP))P(ox)GERGAAGLP(ox (MP))	986.463	TMA_NED	2	-4.1303	127.3	127.3	P02452	61	4	31089	100470000
COL1A1	Collagen alpha-1(I) chain	2 Hydroxyproline,2 Oxidation (MP)	GSQGAP(ox)GLQGM(ox (MP))P(ox)GERGAAGLP(ox (MP))	986.463	TMA_MET	2	-2.5342	109.1	109.1	P02452	44	3	31257	76509000
COL1A2	Collagen alpha-2(I) chain	Oxidation (MP)	GNIGPAGKEGPVGLP(ox (MP))GIDGRP	658.685	TMA_NED	3	-0.45845	133.74	98.041	P08123	37	3	45679	37338000
COL1A2	Collagen alpha-2(I) chain	Oxidation (MP)	GNIGPAGKEGPVGLP(ox (MP))GIDGRP	658.685	TMA_NED	3	3.733	142.23	105.99	P08123	58	4	45311	20995000
COL1A2	Collagen alpha-2(I) chain	Oxidation (MP)	GPRGDQGPVGRTGEVGAVGP(ox (MP))P	659.336	TMA_NED	3	-4.4535	NaN	NaN	P08123	69	0	NaN	778400000
COL1A2	Collagen alpha-2(I) chain	Oxidation (MP)	GPRGDQGPVGRTGEVGAVGP(ox (MP))P	659.336	TMA_MET	3	-3.9333	90.453	47.507	P08123	85	1	27533	413090000
COL1A2	Collagen alpha-2(I) chain	Deamidation (NQ),Oxidation (MP)	GPRGDQ(Deamidation (NQ))GPVGRTGEVGAVGP(ox (MP))P	659.664	TMA_MET	3	1.1527	NaN	NaN	P08123	80	0	NaN	46287000
COL1A2	Collagen alpha-2(I) chain	Deamidation (NQ),Oxidation (MP)	GPRGDQ(Deamidation (NQ))GPVGRTGEVGAVGP(ox (MP))P	659.664	TMA_NED	3	4.4535	91.725	60.769	P08123	54	1	28642	75373000
COL3A1	Collagen alpha-1(III) chain	4 Oxidation (MP)	GLQGLP(ox (MP))GTGGPP(ox (MP))GENGKP(ox (MP))GEP(ox (MP))	990.469	TMA_MET	2	-1.2539	208.68	208.68	P02461	34	2	31758	38168000
COL3A1	Collagen alpha-1(III) chain	4 Oxidation (MP)	GLQGLP(ox (MP))GTGGPP(ox (MP))GENGKP(ox (MP))GEP(ox (MP))	990.469	TMA_NED	2	-0.13912	157.86	157.86	P02461	51	3	31774	19577000
COL3A1	Collagen alpha-1(III) chain	Deamidation (NQ),3 Hydroxyproline,Oxidation (MP)	GLQGLP(ox)GTGGPP(ox)GEN(Deamidation (NQ))GKP(ox)GEP(ox (MP))	990.961	TMA_NED	2	-1.0167	151.56	151.56	P02461	44	3	33564	19796000
COL3A1	Collagen alpha-1(III) chain	Deamidation (NQ),2 Hydroxyproline,2 Oxidation (MP)	GLQGLP(ox)GTGGPP(ox)GEN(Deamidation (NQ))GKP(ox (MP))GEP(ox (MP))	990.961	TMA_MET	2	0.74397	158.81	158.81	P02461	35	2	33536	19173000
COL3A1	Collagen alpha-1(III) chain	Deamidation (NQ),3 Hydroxyproline,Oxidation (MP)	GLQGLP(ox)GTGGPP(ox)GEN(Deamidation (NQ))GKP(ox)GEP(ox (MP))	990.961	TMA_NED	2	-2.6289	108.71	108.71	P02461	30	2	33044	12097000
COL3A1	Collagen alpha-1(III) chain	Deamidation (NQ),3 Hydroxyproline,Oxidation (MP)	GLQGLP(ox)GTGGPP(ox)GEN(Deamidation (NQ))GKP(ox)GEP(ox (MP))	990.961	TMA_MET	2	-3.368	NaN	NaN	P02461	44	0	NaN	10388000
COL1A1	Collagen alpha-1(I) chain	3 Hydroxyproline	GPP(ox)GESGREGAP(ox)GAEGSP(ox)GRD	662.291	TMA_MET	3	2.7219	NaN	NaN	P02452	12	0	NaN	4799000
COL1A1	Collagen alpha-1(I) chain	3 Hydroxyproline	GPP(ox)GESGREGAP(ox)GAEGSP(ox)GRD	662.291	TMA_NED	3	-2.0309	92.932	92.932	P02452	9	1	4096	8018600
COL1A2	Collagen alpha-2(I) chain	Deamidation (NQ),2 Hydroxyproline,2 Oxidation (MP)	GEP(ox)GAP(ox)GEN(Deamidation (NQ))GTP(ox (MP))GQTGARGLP(ox (MP))	992.946	TMA_MET	2	0.74856	105.14	105.14	P08123	21	1	23715	7273500
COL1A2	Collagen alpha-2(I) chain	2 Oxidation (MP)	GNIGPAGKEGPVGLP(ox (MP))GIDGRP(ox (MP))	664.017	TMA_NED	3	0.50347	153.36	153.36	P08123	100	7	42512	172610000
COL1A2	Collagen alpha-2(I) chain	2 Oxidation (MP)	GNIGPAGKEGPVGLP(ox (MP))GIDGRP(ox (MP))	664.017	TMA_NED	3	2.7612	154.34	154.34	P08123	47	3	43891	18868000
COL1A2	Collagen alpha-2(I) chain	2 Oxidation (MP)	GNIGPAGKEGPVGLP(ox (MP))GIDGRP(ox (MP))	664.017	TMA_MET	3	0.16589	125.92	125.92	P08123	62	1	55464	15304000
COL1A2	Collagen alpha-2(I) chain	Hydroxyproline,Oxidation (MP)	GNIGPAGKEGPVGLP(ox)GIDGRP(ox (MP))	664.017	TMA_MET	3	-1.4089	100.95	100.95	P08123	82	2	54903	13862000
COL1A2	Collagen alpha-2(I) chain	Hydroxyproline,Oxidation (MP)	GNIGPAGKEGPVGLP(ox)GIDGRP(ox (MP))	664.017	TMA_MET	3	-0.79085	103.31	103.31	P08123	120	6	57625	12771000
COL1A2	Collagen alpha-2(I) chain	Hydroxyproline,Oxidation (MP)	GNIGPAGKEGPVGLP(ox)GIDGRP(ox (MP))	995.521	TMA_NED	2	-0.077349	214.28	214.28	P08123	49	4	42948	7481000
COL1A2	Collagen alpha-2(I) chain	Deamidation (NQ),2 Oxidation (MP)	GN(Deamidation (NQ))IGPAGKEGPVGLP(ox (MP))GIDGRP(ox (MP))	664.345	TMA_NED	3	NaN	63.184	63.184	P08123	NaN	1	42069	NaN
COL18A1	Collagen alpha-1(XVIII) chain;Endostatin	Hydroxyproline	GPP(ox)GTPVYDSNVFAESSRP	996.969	TMA_NED	2	NaN	129.77	43.481	P39060-2	NaN	1	52723	NaN
COL6A2	Collagen alpha-2(VI) chain	Oxidation (MP)	LGSDVDM(ox (MP))DVLTTLSLGDRA	997.491	TMA_NED	2	NaN	102.73	74.522	P12110	NaN	1	74127	NaN
COL1A1	Collagen alpha-1(I) chain	2 Hydroxyproline	GPAGERGEQGPAGSP(ox)GFQGLP(ox)	999.469	TMA_NED	2	0.80258	99.796	99.796	P02452	31	2	40089	39331000
COL1A1	Collagen alpha-1(I) chain	2 Hydroxyproline	GPAGERGEQGPAGSP(ox)GFQGLP(ox)	999.469	TMA_MET	2	-1.5264	NaN	NaN	P02452	28	0	NaN	6409600
COL1A1	Collagen alpha-1(I) chain	Deamidation (NQ),Hydroxyproline,2 Oxidation (MP)	GPQGFQ(Deamidation (NQ))GPPGEP(ox)GEP(ox (MP))GASGPM(ox (MP))	1000.42	TMA_MET	2	-3.976	101.38	101.38	P02452	48	2	41807	13639000
COL1A1	Collagen alpha-1(I) chain	Deamidation (NQ),Hydroxyproline,2 Oxidation (MP)	GPQGFQ(Deamidation (NQ))GPPGEP(ox)GEP(ox (MP))GASGPM(ox (MP))	1000.42	TMA_NED	2	-6.0996	NaN	NaN	P02452	40	0	NaN	27587000
COL1A1	Collagen alpha-1(I) chain	Unmodified	FLPQPPQEKAHDGGRYY	501.5	TMA_NED	4	-1.6228	93.51	79.494	P02452	32	1	38166	25389000
COL1A2	Collagen alpha-2(I) chain	3 Oxidation (MP)	GPAGVRGPNGDAGRP(ox (MP))GEP(ox (MP))GLM(ox (MP))	670.653	TMA_NED	3	2.4899	107.41	107.41	P08123	41	2	21403	133570000
COL1A2	Collagen alpha-2(I) chain	3 Oxidation (MP)	GPAGVRGPNGDAGRP(ox (MP))GEP(ox (MP))GLM(ox (MP))	670.653	TMA_MET	3	2.583	90.442	90.442	P08123	53	2	22121	97407000
COL1A2	Collagen alpha-2(I) chain	Deamidation (NQ),3 Oxidation (MP)	GPAGVRGPN(Deamidation (NQ))GDAGRP(ox (MP))GEP(ox (MP))GLM(ox (MP))	670.981	TMA_NED	3	-1.4272	107.18	107.18	P08123	87	6	23709	1105700000
COL1A2	Collagen alpha-2(I) chain	Deamidation (NQ),3 Oxidation (MP)	GPAGVRGPN(Deamidation (NQ))GDAGRP(ox (MP))GEP(ox (MP))GLM(ox (MP))	670.981	TMA_MET	3	-1.833	107.41	107.41	P08123	70	4	24650	1094000000
COL1A2	Collagen alpha-2(I) chain	Deamidation (NQ),3 Oxidation (MP)	GPAGVRGPN(Deamidation (NQ))GDAGRP(ox (MP))GEP(ox (MP))GLM(ox (MP))	670.981	TMA_NED	3	2.2976	116.09	116.09	P08123	40	2	23268	289220000
COL1A2	Collagen alpha-2(I) chain	Deamidation (NQ),3 Oxidation (MP)	GPAGVRGPN(Deamidation (NQ))GDAGRP(ox (MP))GEP(ox (MP))GLM(ox (MP))	670.981	TMA_MET	3	2.8001	105.92	105.92	P08123	40	2	23799	108780000
COL1A2	Collagen alpha-2(I) chain	Deamidation (NQ),3 Oxidation (MP)	GPAGVRGPN(Deamidation (NQ))GDAGRP(ox (MP))GEP(ox (MP))GLM(ox (MP))	670.981	TMA_NED	3	-2.9714	105.91	105.91	P08123	81	3	25047	95726000
COL1A2	Collagen alpha-2(I) chain	Deamidation (NQ),3 Oxidation (MP)	GPAGVRGPN(Deamidation (NQ))GDAGRP(ox (MP))GEP(ox (MP))GLM(ox (MP))	670.981	TMA_MET	3	-1.6776	88.969	88.969	P08123	74	2	25323	70101000
COL1A2	Collagen alpha-2(I) chain	Deamidation (NQ),3 Oxidation (MP)	GPAGVRGPN(Deamidation (NQ))GDAGRP(ox (MP))GEP(ox (MP))GLM(ox (MP))	1005.97	TMA_MET	2	-2.1687	224.43	224.43	P08123	39	3	24495	41729000
COL1A2	Collagen alpha-2(I) chain	Deamidation (NQ),3 Oxidation (MP)	GPAGVRGPN(Deamidation (NQ))GDAGRP(ox (MP))GEP(ox (MP))GLM(ox (MP))	1005.97	TMA_NED	2	-2.4007	198.29	198.29	P08123	56	3	23940	29927000
COL1A2	Collagen alpha-2(I) chain	Deamidation (NQ),3 Oxidation (MP)	GPAGVRGPN(Deamidation (NQ))GDAGRP(ox (MP))GEP(ox (MP))GLM(ox (MP))	1005.97	TMA_NED	2	1.263	153.81	153.81	P08123	18	1	23244	11651000
COL1A1	Collagen alpha-1(I) chain	3 Hydroxyproline,Oxidation (MP)	GPQGFQGPP(ox)GEP(ox)GEP(ox)GASGPM(ox (MP))	1007.93	TMA_NED	2	-0.53413	251.2	251.2	P02452	69	5	37077	82634000
COL1A1	Collagen alpha-1(I) chain	3 Hydroxyproline,Oxidation (MP)	GPQGFQGP(ox)PGEP(ox)GEP(ox)GASGPM(ox (MP))	1007.93	TMA_MET	2	-0.74414	158.58	158.58	P02452	49	4	37076	19855000
COL1A1	Collagen alpha-1(I) chain	Deamidation (NQ),3 Hydroxyproline,Oxidation (MP)	GPQGFQ(Deamidation (NQ))GP(ox)PGEP(ox)GEP(ox)GASGPM(ox (MP))	1008.42	TMA_NED	2	-3.567	222.48	222.48	P02452	44	4	38785	28148000
COL1A1	Collagen alpha-1(I) chain	Deamidation (NQ),3 Hydroxyproline,Oxidation (MP)	GPQGFQ(Deamidation (NQ))GPP(ox)GEP(ox)GEP(ox)GASGPM(ox (MP))	1008.42	TMA_MET	2	-4.022	229.56	229.56	P02452	35	3	38429	17494000
COL1A1	Collagen alpha-1(I) chain	Deamidation (NQ),3 Hydroxyproline,Oxidation (MP)	GPQ(Deamidation (NQ))GFQGPP(ox)GEP(ox)GEP(ox)GASGPM(ox (MP))	1008.42	TMA_NED	2	-1.5503	139.89	139.89	P02452	42	2	39435	11869000
COL1A1	Collagen alpha-1(I) chain	2 Oxidation (MP)	GPAGEEGKRGARGEPGP(ox (MP))TGLP(ox (MP))	674.671	TMA_NED	3	0.78412	87.676	87.676	P02452	77	1	15357	146690000
COL6A3	Collagen alpha-3(VI) chain	Unmodified	GRDGVPGGPGETGKNGGFGRR	507.758	TMA_NED	4	-0.77475	69.088	53.566	P12111-4	37	1	16140	15694000
COL6A3	Collagen alpha-3(VI) chain	Deamidation (NQ)	GRDGVPGGPGETGKN(Deamidation (NQ))GGFGRR	508.004	TMA_NED	4	1.3453	160.27	114.93	P12111-4	38	2	17825	32686000
COL6A3	Collagen alpha-3(VI) chain	Deamidation (NQ)	GRDGVPGGPGETGKN(Deamidation (NQ))GGFGRR	508.004	TMA_NED	4	1.167	109.65	62.253	P12111-4	27	1	17413	20387000
COL1A2	Collagen alpha-2(I) chain	Oxidation (MP)	GKDGRTGHP(ox (MP))GTVGPAGIRGPQ	508.517	TMA_NED	4	-0.67002	81.807	52.689	P08123	45	1	14261	9606400
COL1A1	Collagen alpha-1(I) chain	Deamidation (NQ),2 Hydroxyproline,2 Oxidation (MP)	GPKGEP(ox)GSP(ox)GENGAP(ox (MP))GQ(Deamidation (NQ))M(ox (MP))GPR	681.301	TMA_NED	3	3.646	85.855	85.855	P02452	56	2	5072	2848500
POSTN	Periostin	Unmodified	FAPSNEAWDNLDSDIRRG	688.324	TMA_NED	3	3.0292	125.89	104.36	Q15063-7	28	2	57770	7014500
COL6A2	Collagen alpha-2(VI) chain	Oxidation (MP)	LGSDVDM(ox (MP))DVLTTLSLGDRAA	1033.01	TMA_NED	2	NaN	218.11	167.96	P12110	NaN	1	74618	NaN
COL3A1	Collagen alpha-1(III) chain	2 Oxidation (MP)	GPAGKDGESGRPGRP(ox (MP))GERGLP(ox (MP))	416.612	TMA_NED	5	-0.94261	85.937	85.937	P02461	141	1	8243	24224000
COL3A1	Collagen alpha-1(III) chain	2 Oxidation (MP)	GPAGKDGESGRPGRP(ox (MP))GERGLP(ox (MP))	520.514	TMA_NED	4	-0.1708	122.01	122.01	P02461	250	10	9115	87554000
COL3A1	Collagen alpha-1(III) chain	2 Oxidation (MP)	GPAGKDGESGRPGRP(ox (MP))GERGLP(ox (MP))	693.682	TMA_NED	3	-0.13186	105.5	105.5	P02461	75	2	8394	5318900
COL1A1	Collagen alpha-1(I) chain	Deamidation (NQ),3 Hydroxyproline	GPRGAN(Deamidation (NQ))GAP(ox)GNDGAKGDAGAP(ox)GAP(ox)	694.314	TMA_MET	3	-1.2586	NaN	NaN	P02452	73	0	NaN	3859500
COL1A1	Collagen alpha-1(I) chain	Deamidation (NQ),3 Hydroxyproline	GPRGAN(Deamidation (NQ))GAP(ox)GNDGAKGDAGAP(ox)GAP(ox)	694.314	TMA_NED	3	-0.61789	75.773	75.773	P02452	95	2	6326	3414000
COL1A1	Collagen alpha-1(I) chain	Deamidation (NQ),2 Hydroxyproline	GKN(Deamidation (NQ))GDDGEAGKPGRP(ox)GERGP(ox)P	520.997	TMA_MET	4	-6.6705	NaN	NaN	P02452	40	0	NaN	256680000
COL1A1	Collagen alpha-1(I) chain	Deamidation (NQ),2 Hydroxyproline	GKN(Deamidation (NQ))GDDGEAGKPGRP(ox)GERGP(ox)P	520.997	TMA_NED	4	-3.837	91.637	91.637	P02452	43	2	2900	384540000
COL1A2	Collagen alpha-2(I) chain	2 Oxidation (MP)	GPAGEVGKP(ox (MP))GERGLHGEFGLP(ox (MP))	698.352	TMA_NED	3	-1.4686	96.487	96.487	P08123	36	2	38703	876790000
COL1A2	Collagen alpha-2(I) chain	2 Oxidation (MP)	GPAGEVGKP(ox (MP))GERGLHGEFGLP(ox (MP))	698.352	TMA_NED	3	-2.3091	95.094	95.094	P08123	51	3	38280	854180000
COL1A2	Collagen alpha-2(I) chain	2 Oxidation (MP)	GPAGEVGKP(ox (MP))GERGLHGEFGLP(ox (MP))	1047.02	TMA_NED	2	-2.7495	216.98	216.98	P08123	29	2	38371	37651000
COL1A2	Collagen alpha-2(I) chain	2 Oxidation (MP)	GPAGEVGKP(ox (MP))GERGLHGEFGLP(ox (MP))	1047.02	TMA_NED	2	-1.215	199.37	199.37	P08123	26	2	38787	32724000
COL3A1	Collagen alpha-1(III) chain	3 Oxidation (MP)	GPAGKDGESGRP(ox (MP))GRP(ox (MP))GERGLP(ox (MP))	419.811	TMA_NED	5	-0.68983	95.814	95.814	P02461	237	3	5173	126630000
COL3A1	Collagen alpha-1(III) chain	3 Oxidation (MP)	GPAGKDGESGRP(ox (MP))GRP(ox (MP))GERGLP(ox (MP))	524.512	TMA_NED	4	-0.5764	131.11	131.11	P02461	209	13	5269	605570000
COL3A1	Collagen alpha-1(III) chain	3 Oxidation (MP)	GPAGKDGESGRP(ox (MP))GRP(ox (MP))GERGLP(ox (MP))	524.512	TMA_NED	4	-0.13242	114.34	114.34	P02461	102	3	6499	4437800
COL3A1	Collagen alpha-1(III) chain	3 Oxidation (MP)	GPAGKDGESGRP(ox (MP))GRP(ox (MP))GERGLP(ox (MP))	699.014	TMA_NED	3	-1.6734	177.64	177.64	P02461	117	5	4091	35694000
COL1A1	Collagen alpha-1(I) chain	Deamidation (NQ),Hydroxyproline,2 Oxidation (MP)	GKN(Deamidation (NQ))GDDGEAGKP(ox)GRP(ox (MP))GERGP(ox (MP))P	524.995	TMA_MET	4	1.4601	108.92	108.92	P02452	75	3	2411	4643000
COL1A1	Collagen alpha-1(I) chain	Deamidation (NQ),Hydroxyproline,2 Oxidation (MP)	GKN(Deamidation (NQ))GDDGEAGKP(ox)GRP(ox (MP))GERGP(ox (MP))P	524.995	TMA_NED	4	2.5735	99.059	99.059	P02452	103	3	2378	2395600
COL1A2	Collagen alpha-2(I) chain	Oxidation (MP)	GPP(ox (MP))GVSGGGYDFGYDGDFYR	1049.94	TMA_MET	2	NaN	136.33	105.11	P08123	NaN	1	67211	NaN
COL1A2	Collagen alpha-2(I) chain	Oxidation (MP)	GPP(ox (MP))GVSGGGYDFGYDGDFYR	1049.94	TMA_MET	2	NaN	173.44	136.59	P08123	NaN	1	67956	NaN
COL1A2	Collagen alpha-2(I) chain	Oxidation (MP)	GPP(ox (MP))GVSGGGYDFGYDGDFYR	1049.94	TMA_MET	2	NaN	135.02	102.96	P08123	NaN	1	68261	NaN
COL1A2	Collagen alpha-2(I) chain	Oxidation (MP)	GPP(ox (MP))GVSGGGYDFGYDGDFYR	1049.94	TMA_MET	2	NaN	97.551	75.994	P08123	NaN	1	69395	NaN
COL1A2	Collagen alpha-2(I) chain	Oxidation (MP)	GPP(ox (MP))GVSGGGYDFGYDGDFYR	1049.94	TMA_NED	2	1.519	249.3	214.61	P08123	40	6	65369	7772500
COL1A2	Collagen alpha-2(I) chain	Oxidation (MP)	GPP(ox (MP))GVSGGGYDFGYDGDFYR	1049.94	TMA_NED	2	0.10617	202.4	153.74	P08123	31	2	64430	5840800
COL1A2	Collagen alpha-2(I) chain	Oxidation (MP)	GPP(ox (MP))GVSGGGYDFGYDGDFYR	1049.94	TMA_NED	2	3.9393	212.55	177.87	P08123	34	4	63888	4991800
COL1A2	Collagen alpha-2(I) chain	Oxidation (MP)	GPP(ox (MP))GVSGGGYDFGYDGDFYR	1049.94	TMA_NED	2	3.209	262.92	227.24	P08123	42	5	65903	3513000
COL1A2	Collagen alpha-2(I) chain	Oxidation (MP)	GPP(ox (MP))GVSGGGYDFGYDGDFYR	1049.94	TMA_MET	2	-1.7246	128.9	104.48	P08123	5	1	69717	2065700
COL1A1	Collagen alpha-1(I) chain	2 Hydroxyproline	GADGQPGAKGEP(ox)GDAGAKGDAGP(ox)P	703.654	TMA_NED	3	-0.22166	68.238	68.238	P02452	68	1	8557	8862300
COL1A1	Collagen alpha-1(I) chain	Hydroxyproline,Oxidation (MP)	GADGQPGAKGEP(ox)GDAGAKGDAGP(ox (MP))P	703.654	TMA_MET	3	1.8731	93.404	93.404	P02452	77	1	9188	10446000
COL1A1	Collagen alpha-1(I) chain	Deamidation (NQ),2 Oxidation (MP)	GADGQ(Deamidation (NQ))PGAKGEP(ox (MP))GDAGAKGDAGP(ox (MP))P	703.982	TMA_MET	3	-0.40266	69.913	69.913	P02452	71	1	10852	13462000
COL1A1	Collagen alpha-1(I) chain	Deamidation (NQ),2 Oxidation (MP)	GADGQ(Deamidation (NQ))PGAKGEP(ox (MP))GDAGAKGDAGP(ox (MP))P	703.982	TMA_NED	3	-2.4459	70.391	70.391	P02452	64	2	10209	16508000
COL3A1	Collagen alpha-1(III) chain	Hydroxyproline,3 Oxidation (MP)	GP(ox)AGKDGESGRP(ox (MP))GRP(ox (MP))GERGLP(ox (MP))	528.511	TMA_NED	4	2.4097	95.814	95.814	P02461	32	1	3685	5800800
COL1A2	Collagen alpha-2(I) chain	Hydroxyproline,Oxidation (MP)	LVGEP(ox)GPAGSKGESGNKGEP(ox (MP))GSA	705.338	TMA_MET	3	2.7097	85.062	85.062	P08123	33	1	11897	21597000
COL1A2	Collagen alpha-2(I) chain	Hydroxyproline,Oxidation (MP)	LVGEP(ox)GPAGSKGESGNKGEP(ox (MP))GSA	705.338	TMA_NED	3	0.62344	87.652	87.652	P08123	38	1	11326	19644000
COL4A2	Collagen alpha-2(IV) chain;Canstatin	3 Oxidation (MP)	GP(ox (MP))PGERGDP(ox (MP))GEANTLPGP(ox (MP))VGVP	1059.51	TMA_NED	2	2.4984	77.776	77.776	P08572	21	1	43258	12319000
COL4A2	Collagen alpha-2(IV) chain;Canstatin	3 Oxidation (MP)	GP(ox (MP))PGERGDP(ox (MP))GEANTLPGP(ox (MP))VGVP	1059.51	TMA_MET	2	1.7449	NaN	NaN	P08572	27	0	NaN	5572900
COL1A1	Collagen alpha-1(I) chain	Deamidation (NQ),2 Hydroxyproline,Oxidation (MP)	GADGQ(Deamidation (NQ))P(ox)GAKGEP(ox)GDAGAKGDAGP(ox (MP))P	709.314	TMA_NED	3	-1.8833	80.102	80.102	P02452	100	2	6650	7762400
COL1A1	Collagen alpha-1(I) chain	Deamidation (NQ),2 Hydroxyproline,Oxidation (MP)	GADGQ(Deamidation (NQ))P(ox)GAKGEP(ox)GDAGAKGDAGP(ox (MP))P	709.314	TMA_MET	3	-0.63664	70.699	70.699	P02452	71	2	7254	4488400
COL1A1	Collagen alpha-1(I) chain	3 Hydroxyproline	GPPGLAGPP(ox)GESGREGAP(ox)GAEGSP(ox)	1074.99	TMA_NED	2	-2.6737	141.34	141.34	P02452	15	1	29145	16411000
COL1A2	Collagen alpha-2(I) chain	2 Hydroxyproline,Oxidation (MP)	FQGPAGEP(ox)GEP(ox)GQTGPAGARGP(ox (MP))A	1077.5	TMA_MET	2	-1.8075	133.25	133.25	P08123	17	1	27250	15722000
COL1A2	Collagen alpha-2(I) chain	Deamidation (NQ),Hydroxyproline,Oxidation (MP)	GAVGSP(ox)GVN(Deamidation (NQ))GAP(ox (MP))GEAGRDGNPGND	1077.97	TMA_MET	2	NaN	114.01	114.01	P08123	NaN	1	20552	NaN
COL3A1	Collagen alpha-1(III) chain	3 Hydroxyproline	GPAGQP(ox)GDKGEGGAP(ox)GLP(ox)GIAGPR	721.026	TMA_NED	3	-0.62462	100.85	100.85	P02461	42	1	31172	26284000
COL1A1	Collagen alpha-1(I) chain	4 Oxidation (MP)	GP(ox (MP))PGLAGPP(ox (MP))GESGREGAP(ox (MP))GAEGSP(ox (MP))	1082.99	TMA_NED	2	0.85941	75.462	75.462	P02452	11	1	26670	4882600
COL1A2	Collagen alpha-2(I) chain	Hydroxyproline	GPP(ox)GVSGGGYDFGYDGDFYRA	1085.46	TMA_MET	2	NaN	105	72.726	P08123	NaN	1	68275	NaN
COL1A2	Collagen alpha-2(I) chain	Hydroxyproline	GPP(ox)GVSGGGYDFGYDGDFYRA	1085.46	TMA_MET	2	NaN	216.15	155.6	P08123	NaN	1	71267	NaN
COL1A2	Collagen alpha-2(I) chain	Hydroxyproline	GPP(ox)GVSGGGYDFGYDGDFYRA	1085.46	TMA_NED	2	NaN	254.1	202.38	P08123	NaN	1	64849	NaN
COL1A2	Collagen alpha-2(I) chain	Hydroxyproline	GPP(ox)GVSGGGYDFGYDGDFYRA	1085.46	TMA_NED	2	-3.5534	271.08	215.88	P08123	58	4	67514	31397000
COL1A2	Collagen alpha-2(I) chain	Hydroxyproline	GPP(ox)GVSGGGYDFGYDGDFYRA	1085.46	TMA_NED	2	3.9158	354.7	295.92	P08123	86	6	65712	28656000
COL1A2	Collagen alpha-2(I) chain	Hydroxyproline	GPP(ox)GVSGGGYDFGYDGDFYRA	1085.46	TMA_NED	2	3.8223	301.57	236.35	P08123	50	4	67866	24185000
COL1A2	Collagen alpha-2(I) chain	Hydroxyproline	GPP(ox)GVSGGGYDFGYDGDFYRA	1085.46	TMA_NED	2	-3.7339	283.45	219.23	P08123	46	5	66817	18573000
COL1A2	Collagen alpha-2(I) chain	Hydroxyproline	GPP(ox)GVSGGGYDFGYDGDFYRA	1085.46	TMA_MET	2	-2.3182	278.16	235.95	P08123	125	10	69132	16964000
COL1A2	Collagen alpha-2(I) chain	Hydroxyproline	GPP(ox)GVSGGGYDFGYDGDFYRA	1085.46	TMA_MET	2	0.34513	242.07	189.17	P08123	54	4	71097	9517900
COL1A2	Collagen alpha-2(I) chain	Hydroxyproline	GPP(ox)GVSGGGYDFGYDGDFYRA	1085.46	TMA_MET	2	2.5909	261.35	203.91	P08123	59	3	70367	8994600
COL5A2	Collagen alpha-2(V) chain	Oxidation (MP)	PGGP(ox (MP))GDKGDPGEDGQPGPDGPPGP	1085.47	TMA_MET	2	-3.0914	73.91	16.774	P05997	19	1	71958	3326200
COL1A2	Collagen alpha-2(I) chain	3 Oxidation (MP)	GAVGSP(ox (MP))GVNGAP(ox (MP))GEAGRDGNP(ox (MP))GND	1085.47	TMA_NED	2	-4.4024	176.42	176.42	P08123	22	2	15986	17397000
COL1A2	Collagen alpha-2(I) chain	3 Oxidation (MP)	GAVGSP(ox (MP))GVNGAP(ox (MP))GEAGRDGNP(ox (MP))GND	1085.47	TMA_MET	2	-2.3285	169.64	169.64	P08123	23	2	16900	16829000
COL1A2	Collagen alpha-2(I) chain	3 Oxidation (MP)	GAVGSP(ox (MP))GVNGAP(ox (MP))GEAGRDGNP(ox (MP))GND	1085.47	TMA_MET	2	3.1395	172.32	172.32	P08123	24	1	17097	12481000
COL1A2	Collagen alpha-2(I) chain	3 Oxidation (MP)	GAVGSP(ox (MP))GVNGAP(ox (MP))GEAGRDGNP(ox (MP))GND	1085.47	TMA_NED	2	1.267	170	170	P08123	25	2	16422	8222800
COL1A2	Collagen alpha-2(I) chain	Deamidation (NQ),3 Hydroxyproline	GAVGSP(ox)GVN(Deamidation (NQ))GAP(ox)GEAGRDGNP(ox)GND	1085.97	TMA_MET	2	-0.89896	222.51	222.51	P08123	39	3	17609	29593000
COL1A2	Collagen alpha-2(I) chain	Deamidation (NQ),3 Hydroxyproline	GAVGSP(ox)GVN(Deamidation (NQ))GAP(ox)GEAGRDGNP(ox)GND	1085.97	TMA_NED	2	-1.1981	207.92	207.92	P08123	40	3	17094	18703000
COL1A2	Collagen alpha-2(I) chain	Deamidation (NQ),3 Hydroxyproline	GAVGSP(ox)GVN(Deamidation (NQ))GAP(ox)GEAGRDGNP(ox)GND	1085.97	TMA_MET	2	-1.7086	186.42	186.42	P08123	34	2	18656	8247700
COL1A2	Collagen alpha-2(I) chain	Deamidation (NQ),3 Hydroxyproline	GAVGSP(ox)GVN(Deamidation (NQ))GAP(ox)GEAGRDGNP(ox)GND	1085.97	TMA_NED	2	-1.4872	109.07	109.07	P08123	36	3	17957	7457000
COL1A2	Collagen alpha-2(I) chain	Deamidation (NQ),3 Hydroxyproline	GAVGSP(ox)GVN(Deamidation (NQ))GAP(ox)GEAGRDGNP(ox)GND	1085.97	TMA_MET	2	2.0354	145.94	145.94	P08123	28	1	18102	7414500
COL1A2	Collagen alpha-2(I) chain	Deamidation (NQ),3 Hydroxyproline	GAVGSP(ox)GVN(Deamidation (NQ))GAP(ox)GEAGRDGNP(ox)GND	1085.97	TMA_NED	2	1.2979	142.54	142.54	P08123	20	1	17578	7249000
COL1A1	Collagen alpha-1(I) chain	4 Hydroxyproline	GPAGPP(ox)GEAGKP(ox)GEQGVP(ox)GDLGAP(ox)	1088.51	TMA_NED	2	1.4035	144.41	144.41	P02452	25	1	30666	26493000
COL1A1	Collagen alpha-1(I) chain	4 Hydroxyproline	GPAGPP(ox)GEAGKP(ox)GEQGVP(ox)GDLGAP(ox)	1088.51	TMA_MET	2	0.37421	83.856	83.856	P02452	28	1	30902	14968000
COL5A2	Collagen alpha-2(V) chain	2 Hydroxyproline,2 Oxidation (MP)	GPP(ox)GEGGKP(ox)GDQGVP(ox (MP))GDP(ox (MP))GAVGPL	1088.51	TMA_NED	2	-1.7371	133.47	133.47	P05997	23	2	38697	14091000
COL5A2	Collagen alpha-2(V) chain	2 Hydroxyproline,2 Oxidation (MP)	GPP(ox)GEGGKP(ox)GDQGVP(ox (MP))GDP(ox (MP))GAVGPL	1088.51	TMA_MET	2	-3.4508	113.65	113.65	P05997	15	1	38513	6598200
COL1A2	Collagen alpha-2(I) chain	Hydroxyproline,Oxidation (MP)	GP(ox)P(ox (MP))GVSGGGYDFGYDGDFYRA	1093.46	TMA_NED	2	NaN	128.96	128.96	P08123	NaN	1	64312	NaN
COL1A2	Collagen alpha-2(I) chain	Hydroxyproline,Oxidation (MP)	GP(ox)P(ox (MP))GVSGGGYDFGYDGDFYRA	1093.46	TMA_NED	2	NaN	119.32	119.32	P08123	NaN	1	65763	NaN
COL1A1	Collagen alpha-1(I) chain	Hydroxyproline,4 Oxidation (MP)	GP(ox)AGPP(ox (MP))GEAGKP(ox (MP))GEQGVP(ox (MP))GDLGAP(ox (MP))	1096.51	TMA_NED	2	1.4018	125.5	125.5	P02452	40	2	28784	21912000
COL1A1	Collagen alpha-1(I) chain	Hydroxyproline,4 Oxidation (MP)	GP(ox)AGPP(ox (MP))GEAGKP(ox (MP))GEQGVP(ox (MP))GDLGAP(ox (MP))	1096.51	TMA_MET	2	2.5386	98.676	98.676	P02452	21	2	29292	7321500
COL1A1	Collagen alpha-1(I) chain	Deamidation (NQ),3 Hydroxyproline	P(ox)GKN(Deamidation (NQ))GDDGEAGKPGRP(ox)GERGP(ox)P	549.258	TMA_NED	4	0.56332	213.15	213.15	P02452	54	4	3346	13618000
COL1A1	Collagen alpha-1(I) chain	Deamidation (NQ),3 Hydroxyproline	P(ox)GKN(Deamidation (NQ))GDDGEAGKPGRP(ox)GERGP(ox)P	549.258	TMA_MET	4	1.0501	147.93	147.93	P02452	36	2	3475	4475800
COL1A1	Collagen alpha-1(I) chain	Deamidation (NQ),3 Hydroxyproline	P(ox)GKN(Deamidation (NQ))GDDGEAGKPGRP(ox)GERGP(ox)P	732.009	TMA_NED	3	NaN	128.14	128.14	P02452	NaN	1	3459	NaN
COL3A1	Collagen alpha-1(III) chain	Hydroxyproline,Oxidation (MP)	LAGTAGEP(ox)GRDGNPGSDGLP(ox (MP))GRD	733.34	TMA_NED	3	2.9685	NaN	NaN	P02461	16	0	NaN	7763200
COL3A1	Collagen alpha-1(III) chain	Hydroxyproline,Oxidation (MP)	LAGTAGEP(ox)GRDGNPGSDGLP(ox (MP))GRD	733.34	TMA_MET	3	3.3486	75.773	75.773	P02461	29	1	22102	8414200
COL3A1	Collagen alpha-1(III) chain	Hydroxyproline,4 Oxidation (MP)	GP(ox)PGAAGTP(ox (MP))GLQGM(ox (MP))P(ox (MP))GERGGLGSP(ox (MP))	733.343	TMA_MET	3	1.4539	NaN	NaN	P02461	49	0	NaN	13277000
COL3A1	Collagen alpha-1(III) chain	Hydroxyproline,4 Oxidation (MP)	GP(ox)PGAAGTP(ox (MP))GLQGM(ox (MP))P(ox (MP))GERGGLGSP(ox (MP))	733.343	TMA_NED	3	2.1501	78.413	78.413	P02461	34	1	30808	40520000
COL3A1	Collagen alpha-1(III) chain	3 Hydroxyproline,2 Oxidation (MP)	GPP(ox)GAAGTP(ox)GLQGM(ox (MP))P(ox)GERGGLGSP(ox (MP))	1099.51	TMA_NED	2	-0.14936	226.7	226.7	P02461	32	3	30675	45159000
COL3A1	Collagen alpha-1(III) chain	Hydroxyproline,4 Oxidation (MP)	GPP(ox)GAAGTP(ox (MP))GLQGM(ox (MP))P(ox (MP))GERGGLGSP(ox (MP))	1099.51	TMA_MET	2	0.49329	192.4	192.4	P02461	40	2	31237	12485000
COL3A1	Collagen alpha-1(III) chain	Unmodified	GPKGDKGEPGGPGADGVPGKDGPR	551.278	TMA_NED	4	2.7714	64.954	45.405	P02461	26	1	11945	3449100
COL3A1	Collagen alpha-1(III) chain	Deamidation (NQ),3 Oxidation (MP)	GEP(ox (MP))GAN(Deamidation (NQ))GLP(ox (MP))GAAGERGAPGFRGP(ox (MP))A	738.017	TMA_NED	3	2.5697	127.5	127.5	P02461	31	2	34632	42586000
COL1A1	Collagen alpha-1(I) chain	2 Hydroxyproline,3 Oxidation (MP)	GAP(ox)GSQGAP(ox)GLQGM(ox (MP))P(ox (MP))GERGAAGLP(ox (MP))	1107.02	TMA_NED	2	-2.6315	178.03	178.03	P02452	44	3	32789	41783000
COL1A1	Collagen alpha-1(I) chain	Hydroxyproline,4 Oxidation (MP)	GAP(ox)GSQGAP(ox (MP))GLQGM(ox (MP))P(ox (MP))GERGAAGLP(ox (MP))	1107.02	TMA_MET	2	1.2606	142.4	142.4	P02452	43	4	33277	20929000
COL3A1	Collagen alpha-1(III) chain	3 Oxidation (MP)	LAGTAGEP(ox (MP))GRDGNP(ox (MP))GSDGLP(ox (MP))GRD	738.672	TMA_MET	3	-1.6304	83.905	83.905	P02461	40	1	18818	8061200
COL3A1	Collagen alpha-1(III) chain	3 Oxidation (MP)	LAGTAGEP(ox (MP))GRDGNP(ox (MP))GSDGLP(ox (MP))GRD	738.672	TMA_MET	3	-1.2568	142.99	142.99	P02461	37	2	19602	21895000
COL3A1	Collagen alpha-1(III) chain	3 Oxidation (MP)	LAGTAGEP(ox (MP))GRDGNP(ox (MP))GSDGLP(ox (MP))GRD	738.672	TMA_NED	3	1.0907	91.583	91.583	P02461	24	1	18267	14898000
COL3A1	Collagen alpha-1(III) chain	3 Oxidation (MP)	LAGTAGEP(ox (MP))GRDGNP(ox (MP))GSDGLP(ox (MP))GRD	738.672	TMA_NED	3	-1.2955	125.73	125.73	P02461	41	1	18880	12310000
COL3A1	Collagen alpha-1(III) chain	3 Oxidation (MP)	LAGTAGEP(ox (MP))GRDGNP(ox (MP))GSDGLP(ox (MP))GRD	738.672	TMA_NED	3	NaN	73.672	73.672	P02461	NaN	1	19454	NaN
COL1A1	Collagen alpha-1(I) chain	2 Hydroxyproline	GAEGSP(ox)GRDGSP(ox)GAKGDRGETGPA	554.505	TMA_NED	4	-0.62421	103.31	103.31	P02452	83	4	3122	58536000
COL1A1	Collagen alpha-1(I) chain	Hydroxyproline,Oxidation (MP)	GAEGSP(ox)GRDGSP(ox (MP))GAKGDRGETGPA	554.505	TMA_MET	4	0.96379	84.327	84.327	P02452	88	3	3450	52350000
COL1A1	Collagen alpha-1(I) chain	2 Hydroxyproline	GAEGSP(ox)GRDGSP(ox)GAKGDRGETGPA	739.004	TMA_MET	3	-0.36166	147.26	147.26	P02452	63	4	3438	12477000
COL1A1	Collagen alpha-1(I) chain	2 Hydroxyproline	GAEGSP(ox)GRDGSP(ox)GAKGDRGETGPA	739.004	TMA_NED	3	-2.1464	183.07	183.07	P02452	60	4	3077	11810000
COL3A1	Collagen alpha-1(III) chain	Oxidation (MP)	GPKGDKGEP(ox (MP))GGPGADGVPGKDGPR	555.277	TMA_MET	4	-2.58	NaN	NaN	P02461	22	0	NaN	4426700
COL3A1	Collagen alpha-1(III) chain	Oxidation (MP)	GPKGDKGEP(ox (MP))GGPGADGVPGKDGPR	555.277	TMA_NED	4	0.045056	133.76	91.436	P02461	120	4	9272	36142000
COL1A1	Collagen alpha-1(I) chain	Hydroxyproline,Oxidation (MP)	GPAGPAGERGEQGPAGSP(ox)GFQGLP(ox (MP))	1112.02	TMA_NED	2	2.3599	99.069	99.069	P02452	23	2	43327	10291000
COL1A1	Collagen alpha-1(I) chain	3 Hydroxyproline	GPPGESGREGAP(ox)GAEGSP(ox)GRDGSP(ox)	742.66	TMA_NED	3	-1.5319	67.364	67.364	P02452	33	2	8859	2513100
COL1A1	Collagen alpha-1(I) chain	3 Hydroxyproline	GPPGESGREGAP(ox)GAEGSP(ox)GRDGSP(ox)	742.66	TMA_MET	3	-0.9346	NaN	NaN	P02452	34	0	NaN	3404700
COL3A1	Collagen alpha-1(III) chain	2 Hydroxyproline,2 Oxidation (MP)	GLP(ox)GLAGTAGEP(ox)GRDGNP(ox (MP))GSDGLP(ox (MP))	1113.52	TMA_NED	2	-2.3425	94.339	94.339	P02461	30	1	46189	9894000
COL3A1	Collagen alpha-1(III) chain	2 Hydroxyproline,2 Oxidation (MP)	GLP(ox)GLAGTAGEP(ox)GRDGNP(ox (MP))GSDGLP(ox (MP))	1113.52	TMA_MET	2	3.6416	NaN	NaN	P02461	19	0	NaN	2956200
COL1A2	Collagen alpha-2(I) chain	Hydroxyproline,Oxidation (MP)	GSP(ox)GNIGPAGKEGPVGLP(ox (MP))GIDGRP	744.385	TMA_NED	3	2.4521	116.94	116.94	P08123	42	5	45926	81118000
COL1A2	Collagen alpha-2(I) chain	2 Hydroxyproline	GSP(ox)GNIGPAGKEGPVGLP(ox)GIDGRP	744.385	TMA_MET	3	-1.0053	90.534	90.534	P08123	104	5	58907	11268000
COL1A2	Collagen alpha-2(I) chain	2 Hydroxyproline	GSP(ox)GNIGPAGKEGPVGLP(ox)GIDGRP	744.385	TMA_MET	3	-1.5505	76.421	76.421	P08123	17	1	60165	5725500
COL1A2	Collagen alpha-2(I) chain	2 Hydroxyproline	GSP(ox)GNIGPAGKEGPVGLP(ox)GIDGRP	744.385	TMA_MET	3	-0.19114	71.052	71.052	P08123	29	1	61444	5648700
COL1A2	Collagen alpha-2(I) chain	Deamidation (NQ),Hydroxyproline,Oxidation (MP)	GSP(ox)GN(Deamidation (NQ))IGPAGKEGPVGLP(ox (MP))GIDGRP	744.713	TMA_MET	3	NaN	65.901	65.901	P08123	NaN	1	61060	NaN
COL1A2	Collagen alpha-2(I) chain	Deamidation (NQ),Hydroxyproline,Oxidation (MP)	GSP(ox)GN(Deamidation (NQ))IGPAGKEGPVGLP(ox (MP))GIDGRP	744.713	TMA_MET	3	NaN	72.532	72.532	P08123	NaN	1	61070	NaN
COL1A2	Collagen alpha-2(I) chain	Deamidation (NQ),2 Oxidation (MP)	GSP(ox (MP))GN(Deamidation (NQ))IGPAGKEGPVGLP(ox (MP))GIDGRP	744.713	TMA_NED	3	-2.7173	99.711	99.711	P08123	43	2	47726	79562000
COL5A1	Collagen alpha-1(V) chain	4 Hydroxyproline,Oxidation (MP)	GPVGFP(ox)GDP(ox)GPP(ox)GEP(ox)GPAGQDGP(ox (MP))P	1116.99	TMA_NED	2	3.8264	191.01	191.01	P20908	37	4	47293	17657000
COL5A1	Collagen alpha-1(V) chain	4 Hydroxyproline,Oxidation (MP)	GPVGFP(ox)GDP(ox)GPP(ox)GEP(ox)GPAGQDGP(ox (MP))P	1116.99	TMA_MET	2	2.276	195.87	195.87	P20908	41	3	47088	9206600
COL3A1	Collagen alpha-1(III) chain	Hydroxyproline,Oxidation (MP)	GPKGDKGEP(ox)GGP(ox (MP))GADGVPGKDGPR	559.275	TMA_NED	4	2.5082	106.12	106.12	P02461	119	5	4906	22404000
[truncated: 59 more rows]
