# Supplementary material for: Determining the N-Glycan and Collagen/Extracellular Matrix Protein Compositions in a Novel Outcome Cohort of Prostate Cancer Tissue Microarrays Using MALDI-MSI
Source: Cancer Res Commun. 2024 Nov 27;4(11):3036–48. doi: 10.1158/2767-9764.CRC-24-0152 (PMC11600299; doi:10.1158/2767-9764.CRC-24-0152)
Supplement: Table S4 — Patient Stage and Gleason Score [file crc-24-0152_table_s4_suppst4.xlsx]

## Sheet: Sheet1
Supplementary Table 4: Patient Stage and Gleason Score
Characteristic		Met, N=481	NED, N=731	p-value2
Stage				<0.001
	1	1 (2.7%)	1 (1.5%)
	2	11 (30%)	60 (88%)
	3	24 (65%)	7 (10%)
	4	1 (2.7%)	0 (0%)
	Unknown	11	5
Gleason				<0.001
	4	0 (0%)	1 (1.4%)
	5	1 (2.3%)	6 (8.2%)
	6	2 (4.5%)	14 (19%)
	7	10 (23%)	43 (59%)
	8	13 (30%)	5 (6.8%)
	9	15 (34%)	4 (5.5%)
	10	3 (6.8%)	0 (0%)
	Unknown	4	0
1n(%)
2Fisher's exact test
