# Supplementary material for: Determining the N-Glycan and Collagen/Extracellular Matrix Protein Compositions in a Novel Outcome Cohort of Prostate Cancer Tissue Microarrays Using MALDI-MSI
Source: Cancer Res Commun. 2024 Nov 27;4(11):3036–48. doi: 10.1158/2767-9764.CRC-24-0152 (PMC11600299; doi:10.1158/2767-9764.CRC-24-0152)
Supplement: Table S5 — Patient Statistical Information [file crc-24-0152_table_s5_suppst5.xlsx]

## Sheet: Sheet1
Supplementary Table 5: Odds Ratio and Confidence Interval for Stage and Gleason Score
Characteristic	OR1	95% CI2	p-value
Stage	8.2	2.69, 27.3	<0.001
Gleason	3.54	1.93, 7.24	<0.001
1OR= Odds Ratio
2CI= Confidence Interval
