# Supplementary material for: Determining the N-Glycan and Collagen/Extracellular Matrix Protein Compositions in a Novel Outcome Cohort of Prostate Cancer Tissue Microarrays Using MALDI-MSI
Source: Cancer Res Commun. 2024 Nov 27;4(11):3036–48. doi: 10.1158/2767-9764.CRC-24-0152 (PMC11600299; doi:10.1158/2767-9764.CRC-24-0152)
Supplement: Table S6 — MET sites [file crc-24-0152_table_s6_suppst6.xlsx]

## Sheet: Sheet1
Supplementary Table 6: Sites of Metastasis
	Met: Bone	Met: Bone, Bladder	Met: Brain	Met: Brain, Bone	Met: Iliac, Lymph Node	Met: Liver, Bone	Met: Lymph Node	Met: Lymph Node, Lung, Bone	Met: Lung	Met: Lung, Liver
Met	21	1	1	1	1	1	17	1	1	1
NED	0	0	0	0	0	0	0	0	0	0
